# Supplementary material for: Prenatal Trimethyltin Exposure Induces Long-Term DNA Methylation Changes in the Male Mouse Hippocampus
Source: Int J Mol Sci. 2021 Jul 27;22(15):8009. doi: 10.3390/ijms22158009 (PMC8348768; doi:10.3390/ijms22158009)
Supplement: Supplementary file 1 [file ijms-22-08009-s001.zip]

Archive with 4 entries (4 files):
- Table S1.pdf
- Table S2.xlsx
- Table S3.xlsx
- Table S4.pdf
