# Supplementary material for: Prenatal Trimethyltin Exposure Induces Long-Term DNA Methylation Changes in the Male Mouse Hippocampus
Source: Int J Mol Sci. 2021 Jul 27;22(15):8009. doi: 10.3390/ijms22158009 (PMC8348768; doi:10.3390/ijms22158009)
Supplement: Supplementary file 1 [file ijms-22-08009-s001.zip › Table S2.xlsx]

## Sheet: OFT
Cortex																Hippocampus
Male		mtDNA CN	OFT													Male		mtDNA CN	OFT
Group	No.	Cortex	Distance	Center (s)	Corner (s)	Borders (s)			mtDNA CN vs	Distance	Center (s)	Corner (s)	Borders (s)			Group	No.	Hippocampus	Distance	Center (s)	Corner (s)	Borders (s)			mtDNA CN vs	Distance	Center (s)	Corner (s)	Borders (s)
Control	4	2443.95	2374.08	20.8208	391.658	187.554		All	Pearson Correlation	-0.114305	-0.010832	-0.215604	0.302701			Control	4	3258.52	2374.08	20.8208	391.658	187.554		All	Pearson Correlation	-0.40843	-0.0619564	0.0063004	0.041906
	5	2946.94	3002.04	11.5115	319.353	269.169			Sig. (2-tailed)	0.65154	0.965974	0.390213	0.222104				5	3834.97	3002.04	11.5115	319.353	269.169			Sig. (2-tailed)	0.0924263	0.807059	0.980205	0.868865
	6	4153.18	3537.38	35.2019	373.106	191.725			R2	0.013	1.173E-4	0.046	0.092				6	4451.27	3537.38	35.2019	373.106	191.725			R2	0.167	0.004	3.970E-5	0.002
	7	1852.17	3469.09	51.6515	305.371	243.009		Control	Pearson Correlation	0.238538	-0.506267	0.332152	0.195019				7	2565.46	3469.09	51.6515	305.371	243.009		Control	Pearson Correlation	-0.40312	-0.429181	0.51671	-0.101677
	8	2836.7	4336.32	76.1426	294.193	229.729			Sig. (2-tailed)	0.506888	0.135402	0.348411	0.589255				8	2721.15	4336.32	76.1426	294.193	229.729			Sig. (2-tailed)	0.248045	0.215822	0.126206	0.779866
	9	2876.3	4771.96	41.7084	317.885	240.44			R2	0.057	0.256	0.11	0.038				9	2296.15	4771.96	41.7084	317.885	240.44			R2	0.163	0.184	0.267	0.010
	10	1463.29	2675.38	131.531	306.339	162.195		TMT	Pearson Correlation	-0.47189	.731*	-0.215161	0.0572605				10	2749.59	2675.38	131.531	306.339	162.195		TMT	Pearson Correlation	-0.438863	0.575317	-0.0717672	-0.0655494
	11	2264.54	3999.63	22.9229	376.977	200.133			Sig. (2-tailed)	0.237782	0.0395364	0.608851	0.892871				11	2592.27	3999.63	22.9229	376.977	200.133			Sig. (2-tailed)	0.276684	0.135675	0.865898	0.877446
	12	2730.6	4733.19	23.0564	351.051	225.926			R2	0.223	0.534	0.046	0.003				12	3468.27	4733.19	23.0564	351.051	225.926			R2	0.193	0.331	0.005	0.004
	13	2460.95	4755.94	69.4695	298.866	231.698											13	1992	4755.94	69.4695	298.866	231.698
TMT	6	1346.5	4985.97	19.653	380.848	199.533										TMT	6	1468.37	4985.97	19.653	380.848	199.533
	7	1663.49	4240.91	12.4458	389.923	197.664											7	1957.78	4240.91	12.4458	389.923	197.664
	8	1562.89	5174	13.5469	401.602	184.885											8	1957.78	5174	13.5469	401.602	184.885
	9	1205.15	3480.19	17.4174	406.84	175.776											9	3902.01	3480.19	17.4174	406.84	175.776
	10	1590.21	2725.99	7.04038	478.745	114.248											10	1897.65	2725.99	7.04038	478.745	114.248
	11	2721.15	2309.44	18.9189	405.071	175.075											11	2601.27	2309.44	18.9189	405.071	175.075
	12	2495.3	3456.05	14.1141	453.352	132.599											12	3603.04	3456.05	14.1141	453.352	132.599
	13	3821.7	3262.16	35.0349	371.037	193.96											13	4167.6	3262.16	35.0349	371.037	193.96
Female		mtDNA CN	OFT													Female		mtDNA CN	OFT
Group	No.	Cortex	Distance	Center (s)	Corner (s)	Borders (s)			mtDNA CN vs	Distance	Center (s)	Corner (s)	Borders (s)			Group	No.	Hippocampus	Distance	Center (s)	Corner (s)	Borders (s)			mtDNA CN vs	Distance	Center (s)	Corner (s)	Borders (s)
Control	2	2749.59	3433.7	20.1535	380.38	199.5		All	Pearson Correlation	-0.188755	-0.402032	0.46507	-0.37457			Control	2	2778.33	3433.7	20.1535	380.38	199.5		All	Pearson Correlation	0.0756537	-0.186796	0.385754	-0.377657
	3	2936.74	3932.43	20.9543	412.346	166.733			Sig. (2-tailed)	0.500489	0.137408	0.0806704	0.168961				3	2460.95	3932.43	20.9543	412.346	166.733			Sig. (2-tailed)	0.788723	0.505027	0.155585	0.165195
	4	2401.97	4102.14	56.0227	355.756	188.255			R2	0.036	0.162	0.216	0.023				4	2521.38	4102.14	56.0227	355.756	188.255			R2	0.006	0.035	0.149	0.143
	5	4359.66	2640.77	14.5145	449.548	136.002		Control	Pearson Correlation	-0.725945	-0.566966	0.741992	-0.706364				5	2730.6	2640.77	14.5145	449.548	136.002		Control	Pearson Correlation	-0.186999	-0.0720084	0.195108	-0.238532
	6	3504.52	3568.81	20.8542	387.654	191.525			Sig. (2-tailed)	0.0647317	0.184412	0.0561967	0.0760334				6	1978.24	3568.81	20.8542	387.654	191.525			Sig. (2-tailed)	0.688062	0.878071	0.675042	0.606477
	7	2998.45	3321.62	7.77442	426.559	165.732			R2	0.527	0.321	0.551	0.499				7	2646.74	3321.62	7.77442	426.559	165.732			R2	0.035	0.005	0.038	0.057
	8	2876.3	4651.77	39.1724	356.989	203.903		TMT	Pearson Correlation	0.639048	-0.0896006	0.741992	-0.131729				8	2610.3	4651.77	39.1724	356.989	203.903		TMT	Pearson Correlation	0.536859	-0.174773	0.417211	-0.38059
TMT	3	3180.42	2543.35	7.14047	441.575	151.318			Sig. (2-tailed)	0.0880382	0.832896	0.0561967	0.75585			TMT	3	3093.45	2543.35	7.14047	441.575	151.318			Sig. (2-tailed)	0.170081	0.678912	0.303767	0.35231
	4	3541.14	2774.55	16.8168	420.888	162.329			R2	0.408	0.008	0.023	0.017				4	2264.54	2774.55	16.8168	420.888	162.329			R2	0.228	0.031	0.174	0.145
	5	3019.3	3239.94	40.3737	418.652	141.008											5	2393.66	3239.94	40.3737	418.652	141.008
	6	4081.83	4079.19	21.8886	434.568	143.577											6	4240.45	4079.19	21.8886	434.568	143.577
	7	2469.49	2568.22	13.38	449.582	137.103											7	2886.29	2568.22	13.38	449.582	137.103
	8	3553.44	2718.29	5.23857	423.824	170.971											8	2807.36	2718.29	5.23857	423.824	170.971
	9	2846.55	2798.93	22.0554	342.543	235.435											9	2628.46	2798.93	22.0554	342.543	235.435
	10	3269.83	3335.1	20.6206	372.94	206.473											10	2280.29	3335.1	20.6206	372.94	206.473

## Sheet: Y maze
Cortex														Hippocampus
Male		mtDNA CN	Y-maze										Male		mtDNA CN	Y-maze
Group	No.	Cortex	Total number	Alternation	Alternation %			mtDNA CN vs	Total number	Alternation	Alternation %		Group	No.	Hippocampus	Total number	Alternation	Alternation %			mtDNA CN vs	Total number	Alternation	Alternation %
Control	4	2443.95	32	25	0.833333		All	Pearson Correlation	-0.376538	-0.344991	-0.0975063		Control	4	3258.52	32	25	0.833333		All	Pearson Correlation	-.493*	-0.408705	0.0443814
	5	2946.94	32	15	0.5			Sig. (2-tailed)	0.123522	0.160891	0.700308			5	3834.97	32	15	0.5			Sig. (2-tailed)	0.037441	0.0921858	0.861188
	6	4153.18	43	25	0.609756			R2	0.142	0.119	0.01			6	4451.27	43	25	0.609756			R2	0.243	0.167	0.002
	7	1852.17	40	23	0.605263		Control	Pearson Correlation	0.182198	0.0894095	-0.10421			7	2565.46	40	23	0.605263		Control	Pearson Correlation	-0.0854416	-0.0665308	0.0307667
	8	2836.7	33	19	0.612903			Sig. (2-tailed)	0.614412	0.805973	0.774499			8	2721.15	33	19	0.612903			Sig. (2-tailed)	0.814455	0.855106	0.932762
	9	2876.3	31	16	0.551724			R2	0.033	0.008	0.011			9	2296.15	31	16	0.551724			R2	0.007	0.004	0.0009466
	10	1463.29	27	15	0.6		TMT	Pearson Correlation	-0.641649	-0.634537	0.00605926			10	2749.59	27	15	0.6		TMT	Pearson Correlation	-0.684642	-0.618495	0.0437912
	11	2264.54	49	30	0.638298			Sig. (2-tailed)	0.0863406	0.0910278	0.987657			11	2592.27	49	30	0.638298			Sig. (2-tailed)	0.0610315	0.102128	0.917996
	12	2730.6	46	30	0.681818			R2	0.412	0.403	3.671e-05			12	3468.27	46	30	0.681818			R2	0.469	0.383	0.002
	13	2460.95	51	31	0.632653									13	1992	51	31	0.632653
TMT	6	1346.5	70	38	0.558824								TMT	6	1468.37	70	38	0.558824
	7	1663.49	55	31	0.584906									7	1957.78	55	31	0.584906
	8	1562.89	42	25	0.625									8	1957.78	42	25	0.625
	9	1205.15	42	27	0.675									9	3902.01	42	27	0.675
	10	1590.21	34	18	0.5625									10	1897.65	34	18	0.5625
	11	2721.15	46	30	0.681818									11	2601.27	46	30	0.681818
	12	2495.3	38	19	0.527778									12	3603.04	38	19	0.527778
	13	3821.7	20	11	0.611111									13	4167.6	20	11	0.611111
Female		mtDNA CN	Y-maze										Female		mtDNA CN	Y-maze
Group	No.	Cortex	Total number	Alternation	Alternation %			mtDNA CN vs	Total number	Alternation	Alternation %		Group	No.	Hippocampus	Total number	Alternation	Alternation %			mtDNA CN vs	Total number	Alternation	Alternation %
Control	2	2749.59	50	27	0.5625		All	Pearson Correlation	-0.373148	-0.19302	0.322211		Control	2	2778.33	50	27	0.5625		All	Pearson Correlation	-0.402592	-0.291794	0.160447
	3	2936.74	48	29	0.630435			Sig. (2-tailed)	0.170714	0.490676	0.241509			3	2460.95	48	29	0.630435			Sig. (2-tailed)	0.13681	0.291307	0.567849
	4	2401.97	49	31	0.659574			R2	0.139	0.037	0.104			4	2521.38	49	31	0.659574			R2	0.162	0.085	0.026
	5	4359.66	49	32	0.680851		Control	Pearson Correlation	-0.164027	0.0687587	0.294301			5	2730.6	49	32	0.680851		Control	Pearson Correlation	0.685733	0.620414	-0.222433
	6	3504.52	35	23	0.69697			Sig. (2-tailed)	0.725269	0.883547	0.521732			6	1978.24	35	23	0.69697			Sig. (2-tailed)	0.0889974	0.137145	0.631658
	7	2998.45	38	26	0.722222			R2	0.027	0.005	0.087			7	2646.74	38	26	0.722222			R2	0.47	0.385	0.049
	8	2876.3	47	30	0.666667		TMT	Pearson Correlation	-0.564392	-0.391346	.718*			8	2610.3	47	30	0.666667		TMT	Pearson Correlation	-0.572249	-0.331933	0.655673
TMT	3	3180.42	43	26	0.634146			Sig. (2-tailed)	0.145016	0.337704	0.0446901		TMT	3	3093.45	43	26	0.634146			Sig. (2-tailed)	0.138263	0.42183	0.0775179
	4	3541.14	34	20	0.625			R2	0.319	0.153	0.516			4	2264.54	34	20	0.625			R2	0.327	0.11	0.43
	5	3019.3	34	18	0.5625									5	2393.66	34	18	0.5625
	6	4081.83	24	16	0.727273									6	4240.45	24	16	0.727273
	7	2469.49	37	19	0.542857									7	2886.29	37	19	0.542857
	8	3553.44	28	16	0.615385									8	2807.36	28	16	0.615385
	9	2846.55	42	23	0.575									9	2628.46	42	23	0.575
	10	3269.83	49	23	0.489362									10	2280.29	49	23	0.489362
