# Supplementary material for: Prenatal Trimethyltin Exposure Induces Long-Term DNA Methylation Changes in the Male Mouse Hippocampus
Source: Int J Mol Sci. 2021 Jul 27;22(15):8009. doi: 10.3390/ijms22158009 (PMC8348768; doi:10.3390/ijms22158009)
Supplement: Supplementary file 1 [file ijms-22-08009-s001.zip › Table S3.xlsx]

## Sheet: CGI promoter 
ENST_ID	Gene_ID	Gene_Symbol	DESC	Chr	Start	End
ENSMUST00000069660	ENSMUSG00000032743	D430042O09Rik	RIKEN cDNA D430042O09 gene [Source:MGI Symbol;Acc:MGI:2442760]	chr7	125705913	125707913
ENSMUST00000142464	ENSMUSG00000032743	D430042O09Rik	RIKEN cDNA D430042O09 gene [Source:MGI Symbol;Acc:MGI:2442760]	chr7	125705913	125707913
ENSMUST00000148701	ENSMUSG00000032743	D430042O09Rik	RIKEN cDNA D430042O09 gene [Source:MGI Symbol;Acc:MGI:2442760]	chr7	125705989	125707989
ENSMUST00000099492	ENSMUSG00000035621	Midn	midnolin [Source:MGI Symbol;Acc:MGI:1890222]	chr10	80146270	80148270
ENSMUST00000042057	ENSMUSG00000035621	Midn	midnolin [Source:MGI Symbol;Acc:MGI:1890222]	chr10	80146270	80148270
ENSMUST00000173049	ENSMUSG00000092492	B230208B08Rik	RIKEN cDNA B230208B08 gene [Source:MGI Symbol;Acc:MGI:2442149] processed_transcript	chr4	78209953	78211953
ENSMUST00000045235	ENSMUSG00000042742	B630005N14Rik	RIKEN cDNA B630005N14 gene [Source:MGI Symbol;Acc:MGI:2141466]	chr6	13677967	13679967
ENSMUST00000044705	ENSMUSG00000039257	Vstm2b	V-set and transmembrane domain containing 2B [Source:MGI Symbol;Acc:MGI:1914525]	chr7	40897276	40899276
ENSMUST00000119425	ENSMUSG00000019428	Fkbp8	FK506 binding protein 8 [Source:MGI Symbol;Acc:MGI:1341070]	chr8	70526814	70528814
ENSMUST00000151202	ENSMUSG00000035621	Midn	midnolin [Source:MGI Symbol;Acc:MGI:1890222]	chr10	80147110	80149110
ENSMUST00000151441	ENSMUSG00000034035	Ccdc17	coiled-coil domain containing 17 [Source:MGI Symbol;Acc:MGI:1915667] processed_transcript	chr4	116595758	116597758
ENSMUST00000034276	ENSMUSG00000031818	Cox4i1	cytochrome c oxidase subunit IV isoform 1 [Source:MGI Symbol;Acc:MGI:88473]	chr8	120666220	120668220
ENSMUST00000181586	ENSMUSG00000031818	Cox4i1	cytochrome c oxidase subunit IV isoform 1 [Source:MGI Symbol;Acc:MGI:88473]	chr8	120666220	120668220
ENSMUST00000033389	ENSMUSG00000031073	Fgf15	fibroblast growth factor 15 [Source:MGI Symbol;Acc:MGI:1096383]	chr7	144894530	144896530
ENSMUST00000183562	ENSMUSG00000099248	Gm27543	predicted gene, 27543 [Source:MGI Symbol;Acc:MGI:5530925] misc_RNA	chr6	52247297	52249297
ENSMUST00000075724	ENSMUSG00000036120	Rfxank	regulatory factor X-associated ankyrin-containing protein [Source:MGI Symbol;Acc:MGI:1333865]	chr8	70139198	70141198
ENSMUST00000006629	ENSMUSG00000020315	Sptbn1	spectrin beta, non-erythrocytic 1 [Source:MGI Symbol;Acc:MGI:98388]	chr11	30268170	30270170
ENSMUST00000149117	ENSMUSG00000020315	Sptbn1	spectrin beta, non-erythrocytic 1 [Source:MGI Symbol;Acc:MGI:98388] retained_intron	chr11	30268176	30270176
ENSMUST00000021681	ENSMUSG00000021256	Vash1	vasohibin 1 [Source:MGI Symbol;Acc:MGI:2442543]	chr12	86676698	86678698
ENSMUST00000140016	ENSMUSG00000043843	Tmem145	transmembrane protein 145 [Source:MGI Symbol;Acc:MGI:3607779] retained_intron	chr7	25304104	25306104
ENSMUST00000119703	ENSMUSG00000043843	Tmem145	transmembrane protein 145 [Source:MGI Symbol;Acc:MGI:3607779]	chr7	25304106	25306106
ENSMUST00000108409	ENSMUSG00000043843	Tmem145	transmembrane protein 145 [Source:MGI Symbol;Acc:MGI:3607779]	chr7	25304106	25306106
ENSMUST00000167751	ENSMUSG00000028466	Creb3	cAMP responsive element binding protein 3 [Source:MGI Symbol;Acc:MGI:99946]	chr4	43560811	43562811
ENSMUST00000132631	ENSMUSG00000028466	Creb3	cAMP responsive element binding protein 3 [Source:MGI Symbol;Acc:MGI:99946]	chr4	43560945	43562945
ENSMUST00000185090	ENSMUSG00000099270	Gm27454	predicted gene, 27454 [Source:MGI Symbol;Acc:MGI:5530836] misc_RNA	chr6	52246330	52248330
ENSMUST00000154027	ENSMUSG00000086427	Hoxa11os	homeobox A11, opposite strand [Source:MGI Symbol;Acc:MGI:107208] antisense	chr6	52246420	52248420
ENSMUST00000156664	ENSMUSG00000087502	Gm16091	predicted gene 16091 [Source:MGI Symbol;Acc:MGI:3802007] processed_transcript	chr8	72160856	72162856
ENSMUST00000106923	ENSMUSG00000073982	Rhog	ras homolog gene family, member G [Source:MGI Symbol;Acc:MGI:1928370]	chr7	102250089	102252089
ENSMUST00000098230	ENSMUSG00000073982	Rhog	ras homolog gene family, member G [Source:MGI Symbol;Acc:MGI:1928370]	chr7	102250124	102252124
ENSMUST00000145068	ENSMUSG00000087347	1700047K16Rik	RIKEN cDNA 1700047K16 gene [Source:MGI Symbol;Acc:MGI:1920585] processed_transcript	chr11	58320986	58322986
ENSMUST00000180856	ENSMUSG00000031818	Cox4i1	cytochrome c oxidase subunit IV isoform 1 [Source:MGI Symbol;Acc:MGI:88473] retained_intron	chr8	120666259	120668259
ENSMUST00000181795	ENSMUSG00000031818	Cox4i1	cytochrome c oxidase subunit IV isoform 1 [Source:MGI Symbol;Acc:MGI:88473]	chr8	120666306	120668306
ENSMUST00000181847	ENSMUSG00000031818	Cox4i1	cytochrome c oxidase subunit IV isoform 1 [Source:MGI Symbol;Acc:MGI:88473]	chr8	120666334	120668334
ENSMUST00000122802	ENSMUSG00000084751	Mir1894	microRNA 1894 [Source:MGI Symbol;Acc:MGI:3811423] miRNA	chr17	35915887	35917887
ENSMUST00000168446	ENSMUSG00000024283	Wac	WW domain containing adaptor with coiled-coil [Source:MGI Symbol;Acc:MGI:2387357]	chr18	7867528	7869528
ENSMUST00000166062	ENSMUSG00000024283	Wac	WW domain containing adaptor with coiled-coil [Source:MGI Symbol;Acc:MGI:2387357]	chr18	7867714	7869714
ENSMUST00000169010	ENSMUSG00000024283	Wac	WW domain containing adaptor with coiled-coil [Source:MGI Symbol;Acc:MGI:2387357]	chr18	7867735	7869735
ENSMUST00000180986	ENSMUSG00000097855	A930007I19Rik	RIKEN cDNA A930007I19 gene [Source:MGI Symbol;Acc:MGI:1925029] lincRNA	chr19	29523160	29525160
ENSMUST00000175497	ENSMUSG00000093238	Mir9-3	microRNA 9-3 [Source:MGI Symbol;Acc:MGI:3619443] miRNA	chr7	79503262	79505262
ENSMUST00000159072	ENSMUSG00000090086	AI480526	expressed sequence AI480526 [Source:MGI Symbol;Acc:MGI:2140910] lincRNA	chr5	123138110	123140110
ENSMUST00000022030	ENSMUSG00000021548	Ccnh	cyclin H [Source:MGI Symbol;Acc:MGI:1913921]	chr13	85187406	85189406
ENSMUST00000165077	ENSMUSG00000021548	Ccnh	cyclin H [Source:MGI Symbol;Acc:MGI:1913921]	chr13	85187433	85189433
ENSMUST00000164127	ENSMUSG00000021548	Ccnh	cyclin H [Source:MGI Symbol;Acc:MGI:1913921]	chr13	85187446	85189446
ENSMUST00000163600	ENSMUSG00000021548	Ccnh	cyclin H [Source:MGI Symbol;Acc:MGI:1913921]	chr13	85187475	85189475
ENSMUST00000172975	ENSMUSG00000024955	Esrra	estrogen related receptor, alpha [Source:MGI Symbol;Acc:MGI:1346831]	chr19	6921052	6923052
ENSMUST00000145517	ENSMUSG00000086337	Gm11535	predicted gene 11535 [Source:MGI Symbol;Acc:MGI:3650113] lincRNA	chr11	96175549	96177549
ENSMUST00000150275	ENSMUSG00000043372	Hexim2	hexamethylene bis-acetamide inducible 2 [Source:MGI Symbol;Acc:MGI:1918309]	chr11	103130427	103132427
ENSMUST00000142250	ENSMUSG00000036792	Mbd5	methyl-CpG binding domain protein 5 [Source:MGI Symbol;Acc:MGI:2138934] processed_transcript	chr2	48947960	48949960
ENSMUST00000148796	ENSMUSG00000036792	Mbd5	methyl-CpG binding domain protein 5 [Source:MGI Symbol;Acc:MGI:2138934] processed_transcript	chr2	48947961	48949961
ENSMUST00000033878	ENSMUSG00000031488	Rab11fip1	RAB11 family interacting protein 1 (class I) [Source:MGI Symbol;Acc:MGI:1923017]	chr8	27174647	27176647
ENSMUST00000054212	ENSMUSG00000031488	Rab11fip1	RAB11 family interacting protein 1 (class I) [Source:MGI Symbol;Acc:MGI:1923017]	chr8	27174647	27176647
ENSMUST00000148717	ENSMUSG00000015335	Zdhhc12	zinc finger, DHHC domain containing 12 [Source:MGI Symbol;Acc:MGI:1913470] processed_transcript	chr2	30093020	30095020
ENSMUST00000146677	ENSMUSG00000074247	Dda1	DET1 and DDB1 associated 1 [Source:MGI Symbol;Acc:MGI:1913748] processed_transcript	chr8	71468409	71470409
ENSMUST00000023489	ENSMUSG00000022800	Fyttd1	forty-two-three domain containing 1 [Source:MGI Symbol;Acc:MGI:1917955]	chr16	32875779	32877779
ENSMUST00000171325	ENSMUSG00000022800	Fyttd1	forty-two-three domain containing 1 [Source:MGI Symbol;Acc:MGI:1917955]	chr16	32875782	32877782
ENSMUST00000149183	ENSMUSG00000022800	Fyttd1	forty-two-three domain containing 1 [Source:MGI Symbol;Acc:MGI:1917955] retained_intron	chr16	32875811	32877811
ENSMUST00000145146	ENSMUSG00000022800	Fyttd1	forty-two-three domain containing 1 [Source:MGI Symbol;Acc:MGI:1917955] processed_transcript	chr16	32875811	32877811
ENSMUST00000141590	ENSMUSG00000022800	Fyttd1	forty-two-three domain containing 1 [Source:MGI Symbol;Acc:MGI:1917955] retained_intron	chr16	32875849	32877849
ENSMUST00000129237	ENSMUSG00000084925	1810062O18Rik	RIKEN cDNA 1810062O18 gene [Source:MGI Symbol;Acc:MGI:1922852] antisense	chr14	20544077	20546077
ENSMUST00000128848	ENSMUSG00000084925	1810062O18Rik	RIKEN cDNA 1810062O18 gene [Source:MGI Symbol;Acc:MGI:1922852] antisense	chr14	20544112	20546112
ENSMUST00000152193	ENSMUSG00000038121	Fam210a	family with sequence similarity 210, member A [Source:MGI Symbol;Acc:MGI:1914000]	chr18	68300203	68302203
ENSMUST00000127637	ENSMUSG00000006024	Napa	N-ethylmaleimide sensitive fusion protein attachment protein alpha [Source:MGI Symbol;Acc:MGI:104563] processed_transcript	chr7	16096606	16098606
ENSMUST00000124563	ENSMUSG00000006024	Napa	N-ethylmaleimide sensitive fusion protein attachment protein alpha [Source:MGI Symbol;Acc:MGI:104563] retained_intron	chr7	16096630	16098630
ENSMUST00000132828	ENSMUSG00000006024	Napa	N-ethylmaleimide sensitive fusion protein attachment protein alpha [Source:MGI Symbol;Acc:MGI:104563] processed_transcript	chr7	16096636	16098636
ENSMUST00000069489	ENSMUSG00000055763	Gm6910	predicted gene 6910 [Source:MGI Symbol;Acc:MGI:3648043] processed_pseudogene	chr13	66005670	66007670
ENSMUST00000027044	ENSMUSG00000025911	Adhfe1	alcohol dehydrogenase, iron containing, 1 [Source:MGI Symbol;Acc:MGI:1923437]	chr1	9546053	9548053
ENSMUST00000130927	ENSMUSG00000025911	Adhfe1	alcohol dehydrogenase, iron containing, 1 [Source:MGI Symbol;Acc:MGI:1923437]	chr1	9546090	9548090
ENSMUST00000166603	ENSMUSG00000020307	Cdc34	cell division cycle 34 [Source:MGI Symbol;Acc:MGI:102657]	chr10	79680302	79682302
ENSMUST00000155278	ENSMUSG00000020300	Cpeb4	cytoplasmic polyadenylation element binding protein 4 [Source:MGI Symbol;Acc:MGI:1914829]	chr11	31871273	31873273
ENSMUST00000172549	ENSMUSG00000019432	Ddx39b	DEAD (Asp-Glu-Ala-Asp) box polypeptide 39B [Source:MGI Symbol;Acc:MGI:99240]	chr17	35240665	35242665
ENSMUST00000101824	ENSMUSG00000075770	Gm22589	predicted gene, 22589 [Source:MGI Symbol;Acc:MGI:5452366] snoRNA	chr17	35240676	35242676
ENSMUST00000151596	ENSMUSG00000038721	Hoxb7	homeobox B7 [Source:MGI Symbol;Acc:MGI:96188] processed_transcript	chr11	96286713	96288713
ENSMUST00000023391	ENSMUSG00000022706	Mrpl40	mitochondrial ribosomal protein L40 [Source:MGI Symbol;Acc:MGI:1332635]	chr16	18876768	18878768
ENSMUST00000174761	ENSMUSG00000014030	Pax5	paired box 5 [Source:MGI Symbol;Acc:MGI:97489] processed_transcript	chr4	44703414	44705414
ENSMUST00000125803	ENSMUSG00000002635	Pdcd2l	programmed cell death 2-like [Source:MGI Symbol;Acc:MGI:1915329] processed_transcript	chr7	34196147	34198147
ENSMUST00000034689	ENSMUSG00000032171	Pin1	protein (peptidyl-prolyl cis/trans isomerase) NIMA- interacting 1 [Source:MGI Symbol;Acc:MGI:1346036]	chr9	20650128	20652128
ENSMUST00000035201	ENSMUSG00000032582	Rbm6	RNA binding motif protein 6 [Source:MGI Symbol;Acc:MGI:1338037]	chr9	107872725	107874725
ENSMUST00000182301	ENSMUSG00000032582	Rbm6	RNA binding motif protein 6 [Source:MGI Symbol;Acc:MGI:1338037] retained_intron	chr9	107872745	107874745
ENSMUST00000183035	ENSMUSG00000032582	Rbm6	RNA binding motif protein 6 [Source:MGI Symbol;Acc:MGI:1338037]	chr9	107872422	107874422
ENSMUST00000182242	ENSMUSG00000032582	Rbm6	RNA binding motif protein 6 [Source:MGI Symbol;Acc:MGI:1338037] retained_intron	chr9	107872723	107874723
ENSMUST00000088169	ENSMUSG00000024758	Rtn3	reticulon 3 [Source:MGI Symbol;Acc:MGI:1339970]	chr19	7483220	7485220
ENSMUST00000182031	ENSMUSG00000071054	Safb	scaffold attachment factor B [Source:MGI Symbol;Acc:MGI:2146974] retained_intron	chr17	56582823	56584823
ENSMUST00000182533	ENSMUSG00000071054	Safb	scaffold attachment factor B [Source:MGI Symbol;Acc:MGI:2146974]	chr17	56582972	56584972
ENSMUST00000182800	ENSMUSG00000071054	Safb	scaffold attachment factor B [Source:MGI Symbol;Acc:MGI:2146974]	chr17	56582980	56584980
ENSMUST00000080067	ENSMUSG00000028962	Slc4a2	solute carrier family 4 (anion exchanger), member 2 [Source:MGI Symbol;Acc:MGI:109351]	chr5	24423230	24425230
ENSMUST00000042779	ENSMUSG00000033454	Zbtb1	zinc finger and BTB domain containing 1 [Source:MGI Symbol;Acc:MGI:2442326]	chr12	76368264	76370264
ENSMUST00000032936	ENSMUSG00000030697	Ppp4c	protein phosphatase 4, catalytic subunit [Source:MGI Symbol;Acc:MGI:1891763]	chr7	126792472	126794472
ENSMUST00000176067	ENSMUSG00000038765	Lmx1b	LIM homeobox transcription factor 1 beta [Source:MGI Symbol;Acc:MGI:1100513]	chr2	33640481	33642481
ENSMUST00000129342	ENSMUSG00000028790	Khdrbs1	KH domain containing, RNA binding, signal transduction associated 1 [Source:MGI Symbol;Acc:MGI:893579]	chr4	129742298	129744298
ENSMUST00000066257	ENSMUSG00000028790	Khdrbs1	KH domain containing, RNA binding, signal transduction associated 1 [Source:MGI Symbol;Acc:MGI:893579]	chr4	129742297	129744297
ENSMUST00000139281	ENSMUSG00000028790	Khdrbs1	KH domain containing, RNA binding, signal transduction associated 1 [Source:MGI Symbol;Acc:MGI:893579] retained_intron	chr4	129742304	129744304
ENSMUST00000002710	ENSMUSG00000002635	Pdcd2l	programmed cell death 2-like [Source:MGI Symbol;Acc:MGI:1915329]	chr7	34196662	34198662
ENSMUST00000148381	ENSMUSG00000002635	Pdcd2l	programmed cell death 2-like [Source:MGI Symbol;Acc:MGI:1915329]	chr7	34196609	34198609
ENSMUST00000002845	ENSMUSG00000002768	Mea1	male enhanced antigen 1 [Source:MGI Symbol;Acc:MGI:96957]	chr17	46679135	46681135
ENSMUST00000160254	.	.	.	chr1	37997207	37999207
ENSMUST00000161323	.	.	.	chr1	37997244	37999244
ENSMUST00000162058	.	.	.	chr1	37997209	37999209
ENSMUST00000167657	.	.	.	chr6	117905802	117907802
ENSMUST00000040416	ENSMUSG00000015023	Ddx19a	DEAD (Asp-Glu-Ala-Asp) box polypeptide 19a [Source:MGI Symbol;Acc:MGI:99526]	chr8	110997801	110999801
ENSMUST00000173183	ENSMUSG00000015023	Ddx19a	DEAD (Asp-Glu-Ala-Asp) box polypeptide 19a [Source:MGI Symbol;Acc:MGI:99526] retained_intron	chr8	110997771	110999771
ENSMUST00000169114	ENSMUSG00000021583	Erap1	endoplasmic reticulum aminopeptidase 1 [Source:MGI Symbol;Acc:MGI:1933403]	chr13	74637870	74639870
ENSMUST00000170217	ENSMUSG00000026245	Farsb	phenylalanyl-tRNA synthetase, beta subunit [Source:MGI Symbol;Acc:MGI:1346035]	chr1	78488860	78490860
ENSMUST00000068333	ENSMUSG00000026245	Farsb	phenylalanyl-tRNA synthetase, beta subunit [Source:MGI Symbol;Acc:MGI:1346035]	chr1	78488847	78490847
ENSMUST00000144275	ENSMUSG00000027274	Mkks	McKusick-Kaufman syndrome [Source:MGI Symbol;Acc:MGI:1891836]	chr2	136891155	136893155
ENSMUST00000136759	ENSMUSG00000010492	Uckl1os	uridine-cytidine kinase 1-like 1, opposite strand [Source:MGI Symbol;Acc:MGI:3801877] antisense	chr2	181580239	181582239
ENSMUST00000025144	.	.	.	chr17	32965701	32967701
ENSMUST00000161669	ENSMUSG00000035953	Tmem55b	transmembrane protein 55b [Source:MGI Symbol;Acc:MGI:2448501]	chr14	50929210	50931210
ENSMUST00000146202	ENSMUSG00000062519	Zfp398	zinc finger protein 398 [Source:MGI Symbol;Acc:MGI:1917856] retained_intron	chr6	47833659	47835659
ENSMUST00000079881	ENSMUSG00000062519	Zfp398	zinc finger protein 398 [Source:MGI Symbol;Acc:MGI:1917856]	chr6	47833662	47835662
ENSMUST00000114598	ENSMUSG00000062519	Zfp398	zinc finger protein 398 [Source:MGI Symbol;Acc:MGI:1917856]	chr6	47833693	47835693
ENSMUST00000048188	ENSMUSG00000072501	Phf20l1	PHD finger protein 20-like 1 [Source:MGI Symbol;Acc:MGI:2444412]	chr15	66575570	66577570
ENSMUST00000117415	ENSMUSG00000056763	Cspp1	centrosome and spindle pole associated protein 1 [Source:MGI Symbol;Acc:MGI:2681832]	chr1	10036260	10038260
ENSMUST00000148260	ENSMUSG00000034035	Ccdc17	coiled-coil domain containing 17 [Source:MGI Symbol;Acc:MGI:1915667] processed_transcript	chr4	116596490	116598490
ENSMUST00000041641	ENSMUSG00000037326	Capn15	calpain 15 [Source:MGI Symbol;Acc:MGI:1355075]	chr17	25985681	25987681
ENSMUST00000122548	ENSMUSG00000084497	Gm22107	predicted gene, 22107 [Source:MGI Symbol;Acc:MGI:5451884] snRNA	chr15	77840757	77842757
ENSMUST00000185131	ENSMUSG00000020160	Meis1	Meis homeobox 1 [Source:MGI Symbol;Acc:MGI:104717]	chr11	19018970	19020970
ENSMUST00000068264	ENSMUSG00000020160	Meis1	Meis homeobox 1 [Source:MGI Symbol;Acc:MGI:104717]	chr11	19018959	19020959
ENSMUST00000144988	ENSMUSG00000020160	Meis1	Meis homeobox 1 [Source:MGI Symbol;Acc:MGI:104717]	chr11	19018959	19020959
ENSMUST00000125722	ENSMUSG00000020160	Meis1	Meis homeobox 1 [Source:MGI Symbol;Acc:MGI:104717] retained_intron	chr11	19018923	19020923
ENSMUST00000137300	ENSMUSG00000020160	Meis1	Meis homeobox 1 [Source:MGI Symbol;Acc:MGI:104717] retained_intron	chr11	19018923	19020923
ENSMUST00000010319	ENSMUSG00000010175	Prox1	prospero homeobox 1 [Source:MGI Symbol;Acc:MGI:97772]	chr1	190169400	190171400
ENSMUST00000063683	ENSMUSG00000052031	Tagap1	T cell activation GTPase activating protein 1 [Source:MGI Symbol;Acc:MGI:1919786]	chr17	6961157	6963157
ENSMUST00000092112	ENSMUSG00000024283	Wac	WW domain containing adaptor with coiled-coil [Source:MGI Symbol;Acc:MGI:2387357]	chr18	7867491	7869491
ENSMUST00000172018	ENSMUSG00000024283	Wac	WW domain containing adaptor with coiled-coil [Source:MGI Symbol;Acc:MGI:2387357]	chr18	7867499	7869499
ENSMUST00000154363	ENSMUSG00000024158	Hagh	hydroxyacyl glutathione hydrolase [Source:MGI Symbol;Acc:MGI:95745]	chr17	24848574	24850574
ENSMUST00000169200	ENSMUSG00000024158	Hagh	hydroxyacyl glutathione hydrolase [Source:MGI Symbol;Acc:MGI:95745]	chr17	24848577	24850577
ENSMUST00000130989	ENSMUSG00000024158	Hagh	hydroxyacyl glutathione hydrolase [Source:MGI Symbol;Acc:MGI:95745]	chr17	24848665	24850665
ENSMUST00000024974	ENSMUSG00000024158	Hagh	hydroxyacyl glutathione hydrolase [Source:MGI Symbol;Acc:MGI:95745]	chr17	24848665	24850665
ENSMUST00000149716	ENSMUSG00000024158	Hagh	hydroxyacyl glutathione hydrolase [Source:MGI Symbol;Acc:MGI:95745]	chr17	24848746	24850746
ENSMUST00000140356	ENSMUSG00000037605	Lphn3	latrophilin 3 [Source:MGI Symbol;Acc:MGI:2441950] retained_intron	chr5	81019197	81021197
ENSMUST00000117253	ENSMUSG00000037605	Lphn3	latrophilin 3 [Source:MGI Symbol;Acc:MGI:2441950]	chr5	81019200	81021200
ENSMUST00000120128	ENSMUSG00000037605	Lphn3	latrophilin 3 [Source:MGI Symbol;Acc:MGI:2441950]	chr5	81019238	81021238
ENSMUST00000166004	ENSMUSG00000031833	Mast3	microtubule associated serine/threonine kinase 3 [Source:MGI Symbol;Acc:MGI:2683541]	chr8	70792434	70794434
ENSMUST00000146516	ENSMUSG00000035621	Midn	midnolin [Source:MGI Symbol;Acc:MGI:1890222]	chr10	80149152	80151152
ENSMUST00000144526	ENSMUSG00000035621	Midn	midnolin [Source:MGI Symbol;Acc:MGI:1890222]	chr10	80149236	80151236
ENSMUST00000081713	ENSMUSG00000005886	Ncoa2	nuclear receptor coactivator 2 [Source:MGI Symbol;Acc:MGI:1276533]	chr1	13372440	13374440
ENSMUST00000139970	ENSMUSG00000005886	Ncoa2	nuclear receptor coactivator 2 [Source:MGI Symbol;Acc:MGI:1276533] retained_intron	chr1	13372430	13374430
ENSMUST00000131374	ENSMUSG00000008683	Rps15a	ribosomal protein S15A [Source:MGI Symbol;Acc:MGI:2389091]	chr7	118116187	118118187
ENSMUST00000128482	ENSMUSG00000008683	Rps15a	ribosomal protein S15A [Source:MGI Symbol;Acc:MGI:2389091]	chr7	118116129	118118129
ENSMUST00000131840	ENSMUSG00000008683	Rps15a	ribosomal protein S15A [Source:MGI Symbol;Acc:MGI:2389091]	chr7	118116130	118118130
ENSMUST00000149354	ENSMUSG00000037266	Rsrp1	arginine/serine rich protein 1 [Source:MGI Symbol;Acc:MGI:106498] processed_transcript	chr4	134922708	134924708
ENSMUST00000117633	ENSMUSG00000022961	Son	Son DNA binding protein [Source:MGI Symbol;Acc:MGI:98353]	chr16	91645504	91647504
ENSMUST00000168200	ENSMUSG00000022389	Tef	thyrotroph embryonic factor [Source:MGI Symbol;Acc:MGI:98663]	chr15	81809044	81811044
ENSMUST00000178113	ENSMUSG00000032280	Tle3	transducin-like enhancer of split 3, homolog of Drosophila E(spl) [Source:MGI Symbol;Acc:MGI:104634]	chr9	61370364	61372364
ENSMUST00000159386	ENSMUSG00000032280	Tle3	transducin-like enhancer of split 3, homolog of Drosophila E(spl) [Source:MGI Symbol;Acc:MGI:104634]	chr9	61370381	61372381
ENSMUST00000139532	ENSMUSG00000018548	Trim37	tripartite motif-containing 37 [Source:MGI Symbol;Acc:MGI:2153072]	chr11	87125303	87127303
ENSMUST00000137204	ENSMUSG00000035585	Tsen34	tRNA splicing endonuclease 34 homolog (S. cerevisiae) [Source:MGI Symbol;Acc:MGI:1913328]	chr7	3692296	3694296
ENSMUST00000138261	ENSMUSG00000018965	Ywhah	tyrosine 3-monooxygenase/tryptophan 5-monooxygenase activation protein, eta polypeptide [Source:MGI Symbol;Acc:MGI:109194] processed_transcript	chr5	33017759	33019759
ENSMUST00000176509	ENSMUSG00000056459	Zbtb25	zinc finger and BTB domain containing 25 [Source:MGI Symbol;Acc:MGI:99197]	chr12	76369000	76371000
ENSMUST00000050867	ENSMUSG00000034889	Cactin	cactin, spliceosome C complex subunit [Source:MGI Symbol;Acc:MGI:1917562]	chr10	81319101	81321101
ENSMUST00000169054	ENSMUSG00000090564	A430057M04Rik	RIKEN cDNA A430057M04 gene [Source:MGI Symbol;Acc:MGI:2442125] processed_transcript	chr14	21846445	21848445
ENSMUST00000026557	ENSMUSG00000025484	Bet1l	blocked early in transport 1 homolog (S. cerevisiae)-like [Source:MGI Symbol;Acc:MGI:1913128]	chr7	140856384	140858384
ENSMUST00000102944	ENSMUSG00000028466	Creb3	cAMP responsive element binding protein 3 [Source:MGI Symbol;Acc:MGI:99946]	chr4	43560330	43562330
ENSMUST00000006900	ENSMUSG00000006717	Acot13	acyl-CoA thioesterase 13 [Source:MGI Symbol;Acc:MGI:1914084]	chr13	24831518	24833518
ENSMUST00000178300	ENSMUSG00000094812	Gm22614	predicted gene, 22614 [Source:MGI Symbol;Acc:MGI:5452391] snRNA	chr3	96486727	96488727
ENSMUST00000177643	ENSMUSG00000095260	Gm25890	predicted gene, 25890 [Source:MGI Symbol;Acc:MGI:5455667] snRNA	chr3	96486720	96488720
ENSMUST00000177333	ENSMUSG00000022010	Tsc22d1	TSC22 domain family, member 1 [Source:MGI Symbol;Acc:MGI:109127] processed_transcript	chr14	76414112	76416112
ENSMUST00000089185	ENSMUSG00000034265	Zdhhc14	zinc finger, DHHC domain containing 14 [Source:MGI Symbol;Acc:MGI:2653229]	chr17	5490598	5492598
ENSMUST00000182122	ENSMUSG00000041258	Zfp236	zinc finger protein 236 [Source:MGI Symbol;Acc:MGI:1926950]	chr18	82692735	82694735
ENSMUST00000183048	ENSMUSG00000041258	Zfp236	zinc finger protein 236 [Source:MGI Symbol;Acc:MGI:1926950]	chr18	82692735	82694735
ENSMUST00000020208	ENSMUSG00000020021	Fgd6	FYVE, RhoGEF and PH domain containing 6 [Source:MGI Symbol;Acc:MGI:1261419]	chr10	94033999	94035999
ENSMUST00000166115	ENSMUSG00000024958	Gpr137	G protein-coupled receptor 137 [Source:MGI Symbol;Acc:MGI:2147529]	chr19	6941194	6943194
ENSMUST00000099776	ENSMUSG00000024958	Gpr137	G protein-coupled receptor 137 [Source:MGI Symbol;Acc:MGI:2147529]	chr19	6941194	6943194
ENSMUST00000153748	ENSMUSG00000071796	6820431F20Rik	RIKEN cDNA 6820431F20 gene [Source:MGI Symbol;Acc:MGI:3694236] processed_transcript	chr8	20297433	20299433
ENSMUST00000127879	ENSMUSG00000022483	Col2a1	collagen, type II, alpha 1 [Source:MGI Symbol;Acc:MGI:88452] processed_transcript	chr15	98001888	98003888
ENSMUST00000071087	ENSMUSG00000056763	Cspp1	centrosome and spindle pole associated protein 1 [Source:MGI Symbol;Acc:MGI:2681832]	chr1	10036216	10038216
ENSMUST00000143606	ENSMUSG00000056763	Cspp1	centrosome and spindle pole associated protein 1 [Source:MGI Symbol;Acc:MGI:2681832] retained_intron	chr1	10036233	10038233
ENSMUST00000053066	.	.	.	chr17	10320230	10322230
ENSMUST00000145637	ENSMUSG00000085984	1700001G11Rik	RIKEN cDNA 1700001G11 gene [Source:MGI Symbol;Acc:MGI:1916553] processed_transcript	chr14	66296941	66298941
ENSMUST00000143392	ENSMUSG00000085984	1700001G11Rik	RIKEN cDNA 1700001G11 gene [Source:MGI Symbol;Acc:MGI:1916553] processed_transcript	chr14	66296884	66298884
ENSMUST00000061537	ENSMUSG00000049881	2810025M15Rik	RIKEN cDNA 2810025M15 gene [Source:MGI Symbol;Acc:MGI:1917203] processed_transcript	chr1	157410350	157412350
ENSMUST00000035350	ENSMUSG00000049659	Aftph	aftiphilin [Source:MGI Symbol;Acc:MGI:1923012]	chr11	20741590	20743590
ENSMUST00000177543	ENSMUSG00000049659	Aftph	aftiphilin [Source:MGI Symbol;Acc:MGI:1923012]	chr11	20741456	20743456
ENSMUST00000097547	ENSMUSG00000006010	BC003331	cDNA sequence BC003331 [Source:MGI Symbol;Acc:MGI:2385108]	chr1	150392763	150394763
ENSMUST00000148389	ENSMUSG00000006010	BC003331	cDNA sequence BC003331 [Source:MGI Symbol;Acc:MGI:2385108] processed_transcript	chr1	150392938	150394938
ENSMUST00000137081	ENSMUSG00000041674	BC006965	cDNA sequence BC006965 [Source:MGI Symbol;Acc:MGI:2384955] processed_transcript	chr11	112781977	112783977
ENSMUST00000109887	ENSMUSG00000048251	Bcl11b	B cell leukemia/lymphoma 11B [Source:MGI Symbol;Acc:MGI:1929913]	chr12	108003415	108005415
ENSMUST00000109891	ENSMUSG00000048251	Bcl11b	B cell leukemia/lymphoma 11B [Source:MGI Symbol;Acc:MGI:1929913]	chr12	108003415	108005415
ENSMUST00000037941	ENSMUSG00000037706	Cd81	CD81 antigen [Source:MGI Symbol;Acc:MGI:1096398]	chr7	143050737	143052737
ENSMUST00000128762	ENSMUSG00000037706	Cd81	CD81 antigen [Source:MGI Symbol;Acc:MGI:1096398] retained_intron	chr7	143050792	143052792
ENSMUST00000047864	ENSMUSG00000034994	Eef2	eukaryotic translation elongation factor 2 [Source:MGI Symbol;Acc:MGI:95288]	chr10	81174629	81176629
ENSMUST00000043781	ENSMUSG00000040728	Esrp1	epithelial splicing regulatory protein 1 [Source:MGI Symbol;Acc:MGI:1917326]	chr4	11386680	11388680
ENSMUST00000108313	ENSMUSG00000040728	Esrp1	epithelial splicing regulatory protein 1 [Source:MGI Symbol;Acc:MGI:1917326]	chr4	11386784	11388784
ENSMUST00000108311	ENSMUSG00000040728	Esrp1	epithelial splicing regulatory protein 1 [Source:MGI Symbol;Acc:MGI:1917326]	chr4	11386784	11388784
ENSMUST00000108310	ENSMUSG00000040728	Esrp1	epithelial splicing regulatory protein 1 [Source:MGI Symbol;Acc:MGI:1917326]	chr4	11386680	11388680
ENSMUST00000180351	ENSMUSG00000024360	Etf1	eukaryotic translation termination factor 1 [Source:MGI Symbol;Acc:MGI:2385071]	chr18	34931942	34933942
ENSMUST00000047315	ENSMUSG00000037025	Foxa2	forkhead box A2 [Source:MGI Symbol;Acc:MGI:1347476]	chr2	148046970	148048970
ENSMUST00000172928	ENSMUSG00000037025	Foxa2	forkhead box A2 [Source:MGI Symbol;Acc:MGI:1347476]	chr2	148046897	148048897
ENSMUST00000116172	ENSMUSG00000080058	Gm11175	predicted gene 11175 [Source:MGI Symbol;Acc:MGI:3809055]	chr8	70700081	70702081
ENSMUST00000184418	ENSMUSG00000099229	Gm27383	predicted gene, 27383 [Source:MGI Symbol;Acc:MGI:5530765] misc_RNA	chr6	52261056	52263056
ENSMUST00000118788	ENSMUSG00000024158	Hagh	hydroxyacyl glutathione hydrolase [Source:MGI Symbol;Acc:MGI:95745]	chr17	24848488	24850488
ENSMUST00000107037	ENSMUSG00000043372	Hexim2	hexamethylene bis-acetamide inducible 2 [Source:MGI Symbol;Acc:MGI:1918309]	chr11	103131312	103133312
ENSMUST00000124928	ENSMUSG00000043372	Hexim2	hexamethylene bis-acetamide inducible 2 [Source:MGI Symbol;Acc:MGI:1918309]	chr11	103131337	103133337
ENSMUST00000062530	ENSMUSG00000043372	Hexim2	hexamethylene bis-acetamide inducible 2 [Source:MGI Symbol;Acc:MGI:1918309]	chr11	103131343	103133343
ENSMUST00000152875	ENSMUSG00000055408	Hottip	Hoxa distal transcript antisense RNA [Source:MGI Symbol;Acc:MGI:3642509] lincRNA	chr6	52260773	52262773
ENSMUST00000141300	ENSMUSG00000055408	Hottip	Hoxa distal transcript antisense RNA [Source:MGI Symbol;Acc:MGI:3642509] lincRNA	chr6	52260782	52262782
ENSMUST00000147595	ENSMUSG00000038203	Hoxa13	homeobox A13 [Source:MGI Symbol;Acc:MGI:96173]	chr6	52260804	52262804
ENSMUST00000047993	ENSMUSG00000038203	Hoxa13	homeobox A13 [Source:MGI Symbol;Acc:MGI:96173]	chr6	52260881	52262881
ENSMUST00000174763	ENSMUSG00000038203	Hoxa13	homeobox A13 [Source:MGI Symbol;Acc:MGI:96173] processed_transcript	chr6	52260803	52262803
ENSMUST00000172961	ENSMUSG00000038203	Hoxa13	homeobox A13 [Source:MGI Symbol;Acc:MGI:96173] processed_transcript	chr6	52260803	52262803
ENSMUST00000173368	ENSMUSG00000038203	Hoxa13	homeobox A13 [Source:MGI Symbol;Acc:MGI:96173] processed_transcript	chr6	52260803	52262803
ENSMUST00000114416	ENSMUSG00000038203	Hoxa13	homeobox A13 [Source:MGI Symbol;Acc:MGI:96173]	chr6	52260803	52262803
ENSMUST00000149936	ENSMUSG00000015656	Hspa8	heat shock protein 8 [Source:MGI Symbol;Acc:MGI:105384] retained_intron	chr9	40799274	40801274
ENSMUST00000153847	ENSMUSG00000015656	Hspa8	heat shock protein 8 [Source:MGI Symbol;Acc:MGI:105384] processed_transcript	chr9	40799277	40801277
ENSMUST00000140984	ENSMUSG00000015656	Hspa8	heat shock protein 8 [Source:MGI Symbol;Acc:MGI:105384] retained_intron	chr9	40799285	40801285
ENSMUST00000138895	ENSMUSG00000015656	Hspa8	heat shock protein 8 [Source:MGI Symbol;Acc:MGI:105384] retained_intron	chr9	40799287	40801287
ENSMUST00000117557	ENSMUSG00000015656	Hspa8	heat shock protein 8 [Source:MGI Symbol;Acc:MGI:105384]	chr9	40799300	40801300
ENSMUST00000133964	ENSMUSG00000015656	Hspa8	heat shock protein 8 [Source:MGI Symbol;Acc:MGI:105384]	chr9	40799459	40801459
ENSMUST00000025217	ENSMUSG00000024359	Hspa9	heat shock protein 9 [Source:MGI Symbol;Acc:MGI:96245]	chr18	34954358	34956358
ENSMUST00000054960	ENSMUSG00000051495	Irf2bp2	interferon regulatory factor 2 binding protein 2 [Source:MGI Symbol;Acc:MGI:2443921]	chr8	126593987	126595987
ENSMUST00000147055	ENSMUSG00000036792	Mbd5	methyl-CpG binding domain protein 5 [Source:MGI Symbol;Acc:MGI:2138934] processed_transcript	chr2	48948141	48950141
ENSMUST00000147023	ENSMUSG00000036792	Mbd5	methyl-CpG binding domain protein 5 [Source:MGI Symbol;Acc:MGI:2138934] processed_transcript	chr2	48948147	48950147
ENSMUST00000037181	ENSMUSG00000034912	Mdga2	MAM domain containing glycosylphosphatidylinositol anchor 2 [Source:MGI Symbol;Acc:MGI:2444706]	chr12	67222550	67224550
ENSMUST00000179577	ENSMUSG00000034912	Mdga2	MAM domain containing glycosylphosphatidylinositol anchor 2 [Source:MGI Symbol;Acc:MGI:2444706] processed_transcript	chr12	67222543	67224543
ENSMUST00000179025	ENSMUSG00000034912	Mdga2	MAM domain containing glycosylphosphatidylinositol anchor 2 [Source:MGI Symbol;Acc:MGI:2444706] processed_transcript	chr12	67222382	67224382
ENSMUST00000149940	ENSMUSG00000085148	Mir22hg	Mir22 host gene (non-protein coding) [Source:MGI Symbol;Acc:MGI:1914348] processed_transcript	chr11	75459537	75461537
ENSMUST00000134345	ENSMUSG00000085148	Mir22hg	Mir22 host gene (non-protein coding) [Source:MGI Symbol;Acc:MGI:1914348] processed_transcript	chr11	75459642	75461642
ENSMUST00000177238	ENSMUSG00000093618	Mir5627	microRNA 5627 [Source:MGI Symbol;Acc:MGI:5453461] miRNA	chr12	44208311	44210311
ENSMUST00000183615	ENSMUSG00000098955	Mir6935	microRNA 6935 [Source:MGI Symbol;Acc:MGI:5530726] miRNA	chr11	120347414	120349414
ENSMUST00000119273	ENSMUSG00000022706	Mrpl40	mitochondrial ribosomal protein L40 [Source:MGI Symbol;Acc:MGI:1332635]	chr16	18876540	18878540
ENSMUST00000164199	ENSMUSG00000025374	Nabp2	nucleic acid binding protein 2 [Source:MGI Symbol;Acc:MGI:1917167]	chr10	128409729	128411729
ENSMUST00000166608	ENSMUSG00000025374	Nabp2	nucleic acid binding protein 2 [Source:MGI Symbol;Acc:MGI:1917167]	chr10	128409723	128411723
ENSMUST00000172348	ENSMUSG00000025374	Nabp2	nucleic acid binding protein 2 [Source:MGI Symbol;Acc:MGI:1917167]	chr10	128409633	128411633
ENSMUST00000171370	ENSMUSG00000025374	Nabp2	nucleic acid binding protein 2 [Source:MGI Symbol;Acc:MGI:1917167]	chr10	128409737	128411737
ENSMUST00000128776	ENSMUSG00000026826	Nr4a2	nuclear receptor subfamily 4, group A, member 2 [Source:MGI Symbol;Acc:MGI:1352456] processed_transcript	chr2	57114374	57116374
ENSMUST00000043870	ENSMUSG00000038489	Polr2l	polymerase (RNA) II (DNA directed) polypeptide L [Source:MGI Symbol;Acc:MGI:1913741]	chr7	141475133	141477133
ENSMUST00000058163	ENSMUSG00000020280	Pus10	pseudouridylate synthase 10 [Source:MGI Symbol;Acc:MGI:1921717]	chr11	23664005	23666005
ENSMUST00000136365	ENSMUSG00000020280	Pus10	pseudouridylate synthase 10 [Source:MGI Symbol;Acc:MGI:1921717] retained_intron	chr11	23664186	23666186
ENSMUST00000096386	ENSMUSG00000025373	Rnf41	ring finger protein 41 [Source:MGI Symbol;Acc:MGI:1914838]	chr10	128409614	128411614
ENSMUST00000171342	ENSMUSG00000025373	Rnf41	ring finger protein 41 [Source:MGI Symbol;Acc:MGI:1914838]	chr10	128409614	128411614
ENSMUST00000106588	ENSMUSG00000008683	Rps15a	ribosomal protein S15A [Source:MGI Symbol;Acc:MGI:2389091]	chr7	118115678	118117678
ENSMUST00000106590	ENSMUSG00000008683	Rps15a	ribosomal protein S15A [Source:MGI Symbol;Acc:MGI:2389091]	chr7	118115555	118117555
ENSMUST00000095224	ENSMUSG00000071054	Safb	scaffold attachment factor B [Source:MGI Symbol;Acc:MGI:2146974]	chr17	56583057	56585057
ENSMUST00000140037	ENSMUSG00000042625	Safb2	scaffold attachment factor B2 [Source:MGI Symbol;Acc:MGI:2146808] retained_intron	chr17	56583047	56585047
ENSMUST00000119368	ENSMUSG00000022961	Son	Son DNA binding protein [Source:MGI Symbol;Acc:MGI:98353]	chr16	91645877	91647877
ENSMUST00000140312	ENSMUSG00000022961	Son	Son DNA binding protein [Source:MGI Symbol;Acc:MGI:98353]	chr16	91645877	91647877
ENSMUST00000114037	ENSMUSG00000022961	Son	Son DNA binding protein [Source:MGI Symbol;Acc:MGI:98353]	chr16	91645877	91647877
ENSMUST00000114036	ENSMUSG00000022961	Son	Son DNA binding protein [Source:MGI Symbol;Acc:MGI:98353]	chr16	91645878	91647878
ENSMUST00000122302	ENSMUSG00000022961	Son	Son DNA binding protein [Source:MGI Symbol;Acc:MGI:98353]	chr16	91645883	91647883
ENSMUST00000067476	ENSMUSG00000054408	Spcs3	signal peptidase complex subunit 3 homolog (S. cerevisiae) [Source:MGI Symbol;Acc:MGI:1923937]	chr8	54529999	54531999
ENSMUST00000023100	ENSMUSG00000022463	Srebf2	sterol regulatory element binding factor 2 [Source:MGI Symbol;Acc:MGI:107585]	chr15	82145264	82147264
ENSMUST00000124718	ENSMUSG00000038217	Tlcd2	TLC domain containing 2 [Source:MGI Symbol;Acc:MGI:1917141] processed_transcript	chr11	75459713	75461713
ENSMUST00000149828	ENSMUSG00000029833	Trim24	tripartite motif-containing 24 [Source:MGI Symbol;Acc:MGI:109275] retained_intron	chr6	37868809	37870809
ENSMUST00000153004	ENSMUSG00000029833	Trim24	tripartite motif-containing 24 [Source:MGI Symbol;Acc:MGI:109275] retained_intron	chr6	37868809	37870809
ENSMUST00000120428	ENSMUSG00000029833	Trim24	tripartite motif-containing 24 [Source:MGI Symbol;Acc:MGI:109275]	chr6	37868809	37870809
ENSMUST00000031859	ENSMUSG00000029833	Trim24	tripartite motif-containing 24 [Source:MGI Symbol;Acc:MGI:109275]	chr6	37868809	37870809
ENSMUST00000041282	ENSMUSG00000018548	Trim37	tripartite motif-containing 37 [Source:MGI Symbol;Acc:MGI:2153072]	chr11	87125075	87127075
ENSMUST00000072866	ENSMUSG00000028437	Ubap1	ubiquitin-associated protein 1 [Source:MGI Symbol;Acc:MGI:2149543]	chr4	41346994	41348994
ENSMUST00000108060	ENSMUSG00000028437	Ubap1	ubiquitin-associated protein 1 [Source:MGI Symbol;Acc:MGI:2149543]	chr4	41346994	41348994
ENSMUST00000136705	ENSMUSG00000028437	Ubap1	ubiquitin-associated protein 1 [Source:MGI Symbol;Acc:MGI:2149543] processed_transcript	chr4	41347046	41349046
ENSMUST00000159551	ENSMUSG00000060475	Wtap	Wilms tumour 1-associating protein [Source:MGI Symbol;Acc:MGI:1926395]	chr17	12992498	12994498
ENSMUST00000007007	ENSMUSG00000060475	Wtap	Wilms tumour 1-associating protein [Source:MGI Symbol;Acc:MGI:1926395]	chr17	12992260	12994260
ENSMUST00000159986	ENSMUSG00000060475	Wtap	Wilms tumour 1-associating protein [Source:MGI Symbol;Acc:MGI:1926395]	chr17	12992193	12994193
ENSMUST00000160781	ENSMUSG00000060475	Wtap	Wilms tumour 1-associating protein [Source:MGI Symbol;Acc:MGI:1926395]	chr17	12992547	12994547
ENSMUST00000102865	ENSMUSG00000015335	Zdhhc12	zinc finger, DHHC domain containing 12 [Source:MGI Symbol;Acc:MGI:1913470]	chr2	30093649	30095649
ENSMUST00000081838	ENSMUSG00000015335	Zdhhc12	zinc finger, DHHC domain containing 12 [Source:MGI Symbol;Acc:MGI:1913470]	chr2	30093636	30095636
ENSMUST00000137001	ENSMUSG00000015335	Zdhhc12	zinc finger, DHHC domain containing 12 [Source:MGI Symbol;Acc:MGI:1913470] retained_intron	chr2	30093617	30095617
ENSMUST00000130341	ENSMUSG00000043372	Hexim2	hexamethylene bis-acetamide inducible 2 [Source:MGI Symbol;Acc:MGI:1918309]	chr11	103131863	103133863
ENSMUST00000102878	ENSMUSG00000020160	Meis1	Meis homeobox 1 [Source:MGI Symbol;Acc:MGI:104717]	chr11	19018715	19020715
ENSMUST00000177417	ENSMUSG00000020160	Meis1	Meis homeobox 1 [Source:MGI Symbol;Acc:MGI:104717]	chr11	19018715	19020715
ENSMUST00000045167	ENSMUSG00000042302	Ehbp1	EH domain binding protein 1 [Source:MGI Symbol;Acc:MGI:2667252]	chr11	22285839	22287839
ENSMUST00000134293	ENSMUSG00000042302	Ehbp1	EH domain binding protein 1 [Source:MGI Symbol;Acc:MGI:2667252]	chr11	22285873	22287873
ENSMUST00000103054	ENSMUSG00000038914	Dido1	death inducer-obliterator 1 [Source:MGI Symbol;Acc:MGI:1344352] processed_transcript	chr2	180701993	180703993
ENSMUST00000171071	ENSMUSG00000041258	Zfp236	zinc finger protein 236 [Source:MGI Symbol;Acc:MGI:1926950]	chr18	82692884	82694884
ENSMUST00000128553	ENSMUSG00000000823	Znf512b	zinc finger protein 512B [Source:MGI Symbol;Acc:MGI:2685478]	chr2	181590921	181592921
ENSMUST00000031377	ENSMUSG00000029426	Scarb2	scavenger receptor class B, member 2 [Source:MGI Symbol;Acc:MGI:1196458]	chr5	92505609	92507609
ENSMUST00000149745	ENSMUSG00000039087	Rreb1	ras responsive element binding protein 1 [Source:MGI Symbol;Acc:MGI:2443664]	chr13	37824930	37826930
ENSMUST00000124373	ENSMUSG00000039087	Rreb1	ras responsive element binding protein 1 [Source:MGI Symbol;Acc:MGI:2443664]	chr13	37824930	37826930
ENSMUST00000072243	.	.	.	chr1	37997347	37999347
ENSMUST00000021536	ENSMUSG00000021114	Atp6v1d	ATPase, H+ transporting, lysosomal V1 subunit D [Source:MGI Symbol;Acc:MGI:1921084]	chr12	78861639	78863639
ENSMUST00000020550	ENSMUSG00000020307	Cdc34	cell division cycle 34 [Source:MGI Symbol;Acc:MGI:102657]	chr10	79680193	79682193
ENSMUST00000172341	ENSMUSG00000030970	Ctbp2	C-terminal binding protein 2 [Source:MGI Symbol;Acc:MGI:1201686]	chr7	133122201	133124201
ENSMUST00000128513	ENSMUSG00000019428	Fkbp8	FK506 binding protein 8 [Source:MGI Symbol;Acc:MGI:1341070] retained_intron	chr8	70526007	70528007
ENSMUST00000048026	ENSMUSG00000038210	Hoxa11	homeobox A11 [Source:MGI Symbol;Acc:MGI:96172]	chr6	52246215	52248215
ENSMUST00000136104	ENSMUSG00000037605	Lphn3	latrophilin 3 [Source:MGI Symbol;Acc:MGI:2441950] retained_intron	chr5	81018753	81020753
ENSMUST00000148923	ENSMUSG00000037605	Lphn3	latrophilin 3 [Source:MGI Symbol;Acc:MGI:2441950] retained_intron	chr5	81018994	81020994
ENSMUST00000127106	ENSMUSG00000035596	Mboat7	membrane bound O-acyltransferase domain containing 7 [Source:MGI Symbol;Acc:MGI:1924832]	chr7	3692119	3694119
ENSMUST00000147375	ENSMUSG00000028619	Tceanc2	transcription elongation factor A (SII) N-terminal and central domain containing 2 [Source:MGI Symbol;Acc:MGI:1913776] processed_transcript	chr4	107178209	107180209
ENSMUST00000162031	ENSMUSG00000058407	Txndc9	thioredoxin domain containing 9 [Source:MGI Symbol;Acc:MGI:2138153]	chr1	37997316	37999316
ENSMUST00000056232	ENSMUSG00000045598	Zfp553	zinc finger protein 553 [Source:MGI Symbol;Acc:MGI:2384725]	chr7	127231253	127233253
ENSMUST00000147425	ENSMUSG00000085438	1700020I14Rik	RIKEN cDNA 1700020I14 gene [Source:MGI Symbol;Acc:MGI:1913852] lincRNA	chr2	119592295	119594295
ENSMUST00000153581	ENSMUSG00000085438	1700020I14Rik	RIKEN cDNA 1700020I14 gene [Source:MGI Symbol;Acc:MGI:1913852] lincRNA	chr2	119592301	119594301
ENSMUST00000103241	ENSMUSG00000027200	Sema6d	sema domain, transmembrane domain (TM), and cytoplasmic domain, (semaphorin) 6D [Source:MGI Symbol;Acc:MGI:2387661]	chr2	124087967	124089967
ENSMUST00000137172	ENSMUSG00000027200	Sema6d	sema domain, transmembrane domain (TM), and cytoplasmic domain, (semaphorin) 6D [Source:MGI Symbol;Acc:MGI:2387661] retained_intron	chr2	124087967	124089967
ENSMUST00000141410	ENSMUSG00000024959	Bad	BCL2-associated agonist of cell death [Source:MGI Symbol;Acc:MGI:1096330]	chr19	6940877	6942877
ENSMUST00000133723	ENSMUSG00000087626	Gm15050	predicted gene 15050 [Source:MGI Symbol;Acc:MGI:3705180] antisense	chr6	52170879	52172879
ENSMUST00000092295	ENSMUSG00000035478	Mbd3	methyl-CpG binding domain protein 3 [Source:MGI Symbol;Acc:MGI:1333812]	chr10	80399551	80401551
ENSMUST00000105349	ENSMUSG00000035478	Mbd3	methyl-CpG binding domain protein 3 [Source:MGI Symbol;Acc:MGI:1333812]	chr10	80399551	80401551
ENSMUST00000033866	ENSMUSG00000031479	Vps36	vacuolar protein sorting 36 (yeast) [Source:MGI Symbol;Acc:MGI:1917410]	chr8	22190807	22192807
ENSMUST00000152699	ENSMUSG00000031479	Vps36	vacuolar protein sorting 36 (yeast) [Source:MGI Symbol;Acc:MGI:1917410] processed_transcript	chr8	22190840	22192840
ENSMUST00000108502	ENSMUSG00000020799	Tekt1	tektin 1 [Source:MGI Symbol;Acc:MGI:1333819]	chr11	72361297	72363297
ENSMUST00000142099	ENSMUSG00000084925	1810062O18Rik	RIKEN cDNA 1810062O18 gene [Source:MGI Symbol;Acc:MGI:1922852] antisense	chr14	20544255	20546255
ENSMUST00000141265	ENSMUSG00000084925	1810062O18Rik	RIKEN cDNA 1810062O18 gene [Source:MGI Symbol;Acc:MGI:1922852] antisense	chr14	20544291	20546291
ENSMUST00000127085	ENSMUSG00000036792	Mbd5	methyl-CpG binding domain protein 5 [Source:MGI Symbol;Acc:MGI:2138934] processed_transcript	chr2	48947508	48949508
ENSMUST00000112745	ENSMUSG00000036792	Mbd5	methyl-CpG binding domain protein 5 [Source:MGI Symbol;Acc:MGI:2138934]	chr2	48947508	48949508
ENSMUST00000154653	ENSMUSG00000036792	Mbd5	methyl-CpG binding domain protein 5 [Source:MGI Symbol;Acc:MGI:2138934] processed_transcript	chr2	48947516	48949516
ENSMUST00000149463	ENSMUSG00000085560	C230038L03Rik	RIKEN cDNA C230038L03 gene [Source:MGI Symbol;Acc:MGI:3697433] processed_transcript	chr7	96950141	96952141
ENSMUST00000048128	ENSMUSG00000035011	Zbtb7a	zinc finger and BTB domain containing 7a [Source:MGI Symbol;Acc:MGI:1335091]	chr10	81134269	81136269
ENSMUST00000035043	ENSMUSG00000032468	Armc8	armadillo repeat containing 8 [Source:MGI Symbol;Acc:MGI:1921375]	chr9	99568900	99570900
ENSMUST00000180923	ENSMUSG00000097318	1700007L15Rik	RIKEN cDNA 1700007L15 gene [Source:MGI Symbol;Acc:MGI:1916581] lincRNA	chr16	33380728	33382728
ENSMUST00000130635	ENSMUSG00000021098	4930447C04Rik	RIKEN cDNA 4930447C04 gene [Source:MGI Symbol;Acc:MGI:1923051]	chr12	72937978	72939978
ENSMUST00000053792	ENSMUSG00000045008	9030612E09Rik	RIKEN cDNA 9030612E09 gene [Source:MGI Symbol;Acc:MGI:1921780]	chr10	43172702	43174702
ENSMUST00000068360	ENSMUSG00000055010	A830031A19Rik	RIKEN cDNA A830031A19 gene [Source:MGI Symbol;Acc:MGI:2685508]	chr11	24075055	24077055
ENSMUST00000098781	ENSMUSG00000074357	AA386476	expressed sequence AA386476 [Source:MGI Symbol;Acc:MGI:3034595]	chr8	47673389	47675389
ENSMUST00000144177	ENSMUSG00000025911	Adhfe1	alcohol dehydrogenase, iron containing, 1 [Source:MGI Symbol;Acc:MGI:1923437]	chr1	9545946	9547946
ENSMUST00000001240	ENSMUSG00000001211	Agpat3	1-acylglycerol-3-phosphate O-acyltransferase 3 [Source:MGI Symbol;Acc:MGI:1336186]	chr10	78352443	78354443
ENSMUST00000105388	ENSMUSG00000001211	Agpat3	1-acylglycerol-3-phosphate O-acyltransferase 3 [Source:MGI Symbol;Acc:MGI:1336186]	chr10	78352054	78354054
ENSMUST00000138035	ENSMUSG00000001211	Agpat3	1-acylglycerol-3-phosphate O-acyltransferase 3 [Source:MGI Symbol;Acc:MGI:1336186]	chr10	78352490	78354490
ENSMUST00000146899	ENSMUSG00000001211	Agpat3	1-acylglycerol-3-phosphate O-acyltransferase 3 [Source:MGI Symbol;Acc:MGI:1336186]	chr10	78352213	78354213
ENSMUST00000161441	ENSMUSG00000074794	Arrdc3	arrestin domain containing 3 [Source:MGI Symbol;Acc:MGI:2145242]	chr13	80884093	80886093
ENSMUST00000111913	ENSMUSG00000006010	BC003331	cDNA sequence BC003331 [Source:MGI Symbol;Acc:MGI:2385108]	chr1	150393081	150395081
ENSMUST00000097546	ENSMUSG00000006010	BC003331	cDNA sequence BC003331 [Source:MGI Symbol;Acc:MGI:2385108]	chr1	150393056	150395056
ENSMUST00000025117	ENSMUSG00000024268	Celf4	CUGBP, Elav-like family member 4 [Source:MGI Symbol;Acc:MGI:1932407]	chr18	25753984	25755984
ENSMUST00000115816	ENSMUSG00000024268	Celf4	CUGBP, Elav-like family member 4 [Source:MGI Symbol;Acc:MGI:1932407]	chr18	25753984	25755984
ENSMUST00000040835	ENSMUSG00000034203	Chchd4	coiled-coil-helix-coiled-coil-helix domain containing 4 [Source:MGI Symbol;Acc:MGI:1919420]	chr6	91473424	91475424
ENSMUST00000026475	ENSMUSG00000025408	Ddit3	DNA-damage inducible transcript 3 [Source:MGI Symbol;Acc:MGI:109247]	chr10	127288772	127290772
ENSMUST00000139091	ENSMUSG00000025408	Ddit3	DNA-damage inducible transcript 3 [Source:MGI Symbol;Acc:MGI:109247]	chr10	127288791	127290791
ENSMUST00000134686	ENSMUSG00000025408	Ddit3	DNA-damage inducible transcript 3 [Source:MGI Symbol;Acc:MGI:109247] retained_intron	chr10	127288792	127290792
ENSMUST00000146092	ENSMUSG00000016477	E2f3	E2F transcription factor 3 [Source:MGI Symbol;Acc:MGI:1096340]	chr13	29984220	29986220
ENSMUST00000155519	ENSMUSG00000040728	Esrp1	epithelial splicing regulatory protein 1 [Source:MGI Symbol;Acc:MGI:1917326]	chr4	11386395	11388395
ENSMUST00000068613	ENSMUSG00000055184	Fam72a	family with sequence similarity 72, member A [Source:MGI Symbol;Acc:MGI:1919669]	chr1	131525901	131527901
ENSMUST00000093939	ENSMUSG00000070336	Fbxo47	F-box protein 47 [Source:MGI Symbol;Acc:MGI:1920223]	chr11	97884155	97886155
ENSMUST00000137226	ENSMUSG00000002812	Flii	flightless I homolog (Drosophila) [Source:MGI Symbol;Acc:MGI:1342286] retained_intron	chr11	60727224	60729224
ENSMUST00000109964	ENSMUSG00000037025	Foxa2	forkhead box A2 [Source:MGI Symbol;Acc:MGI:1347476]	chr2	148045949	148047949
ENSMUST00000123330	ENSMUSG00000070880	Gad1	glutamate decarboxylase 1 [Source:MGI Symbol;Acc:MGI:95632]	chr2	70561440	70563440
ENSMUST00000128125	ENSMUSG00000074284	Gm10658	predicted gene 10658 [Source:MGI Symbol;Acc:MGI:3642856] processed_transcript	chr9	57071808	57073808
ENSMUST00000135527	ENSMUSG00000074284	Gm10658	predicted gene 10658 [Source:MGI Symbol;Acc:MGI:3642856] processed_transcript	chr9	57071967	57073967
ENSMUST00000129337	ENSMUSG00000086193	Gm11508	predicted gene 11508 [Source:MGI Symbol;Acc:MGI:3650928] antisense	chr11	88048007	88050007
ENSMUST00000183231	ENSMUSG00000098172	Gm26973	predicted gene, 26973 [Source:MGI Symbol;Acc:MGI:5504088] antisense	chr12	56535363	56537363
ENSMUST00000182105	ENSMUSG00000098172	Gm26973	predicted gene, 26973 [Source:MGI Symbol;Acc:MGI:5504088] antisense	chr12	56535414	56537414
ENSMUST00000185112	ENSMUSG00000099173	Gm27985	predicted gene, 27985 [Source:MGI Symbol;Acc:MGI:5531367] misc_RNA	chr6	52260590	52262590
ENSMUST00000165619	ENSMUSG00000094628	Gm3252	predicted gene 3252 [Source:MGI Symbol;Acc:MGI:3781430]	chr14	4724773	4726773
ENSMUST00000177691	ENSMUSG00000096701	Gm9285	predicted gene 9285 [Source:MGI Symbol;Acc:MGI:3643136] unprocessed_pseudogene	chr12	23427174	23429174
ENSMUST00000170229	ENSMUSG00000024639	Gnaq	guanine nucleotide binding protein, alpha q polypeptide [Source:MGI Symbol;Acc:MGI:95776] retained_intron	chr19	16131294	16133294
ENSMUST00000176411	ENSMUSG00000029064	Gnb1	guanine nucleotide binding protein (G protein), beta 1 [Source:MGI Symbol;Acc:MGI:95781]	chr4	155490907	155492907
ENSMUST00000114459	ENSMUSG00000004980	Hnrnpa2b1	heterogeneous nuclear ribonucleoprotein A2/B1 [Source:MGI Symbol;Acc:MGI:104819]	chr6	51469895	51471895
ENSMUST00000069949	ENSMUSG00000004980	Hnrnpa2b1	heterogeneous nuclear ribonucleoprotein A2/B1 [Source:MGI Symbol;Acc:MGI:104819]	chr6	51469895	51471895
ENSMUST00000090002	ENSMUSG00000004980	Hnrnpa2b1	heterogeneous nuclear ribonucleoprotein A2/B1 [Source:MGI Symbol;Acc:MGI:104819]	chr6	51469846	51471846
ENSMUST00000142312	ENSMUSG00000042499	Hoxd11	homeobox D11 [Source:MGI Symbol;Acc:MGI:96203]	chr2	74679997	74681997
ENSMUST00000005671	ENSMUSG00000005533	Igf1r	insulin-like growth factor I receptor [Source:MGI Symbol;Acc:MGI:96433]	chr7	67950857	67952857
ENSMUST00000026476	ENSMUSG00000025409	Mbd6	methyl-CpG binding domain protein 6 [Source:MGI Symbol;Acc:MGI:106378]	chr10	127288891	127290891
ENSMUST00000119078	ENSMUSG00000025409	Mbd6	methyl-CpG binding domain protein 6 [Source:MGI Symbol;Acc:MGI:106378]	chr10	127289019	127291019
ENSMUST00000156208	ENSMUSG00000025409	Mbd6	methyl-CpG binding domain protein 6 [Source:MGI Symbol;Acc:MGI:106378]	chr10	127288854	127290854
ENSMUST00000135489	ENSMUSG00000020346	Mgat1	mannoside acetylglucosaminyltransferase 1 [Source:MGI Symbol;Acc:MGI:96973] processed_transcript	chr11	49242407	49244407
ENSMUST00000152451	ENSMUSG00000020346	Mgat1	mannoside acetylglucosaminyltransferase 1 [Source:MGI Symbol;Acc:MGI:96973] processed_transcript	chr11	49242565	49244565
ENSMUST00000173792	ENSMUSG00000024436	Mrps18b	mitochondrial ribosomal protein S18B [Source:MGI Symbol;Acc:MGI:1914223] processed_transcript	chr17	35916204	35918204
ENSMUST00000026439	ENSMUSG00000025374	Nabp2	nucleic acid binding protein 2 [Source:MGI Symbol;Acc:MGI:1917167]	chr10	128409875	128411875
ENSMUST00000110387	ENSMUSG00000034906	Ncaph	non-SMC condensin I complex, subunit H [Source:MGI Symbol;Acc:MGI:2444777]	chr2	127133955	127135955
ENSMUST00000175885	ENSMUSG00000034906	Ncaph	non-SMC condensin I complex, subunit H [Source:MGI Symbol;Acc:MGI:2444777]	chr2	127133903	127135903
ENSMUST00000156625	ENSMUSG00000034906	Ncaph	non-SMC condensin I complex, subunit H [Source:MGI Symbol;Acc:MGI:2444777] processed_transcript	chr2	127133898	127135898
ENSMUST00000178477	ENSMUSG00000001496	Nkx2-1	NK2 homeobox 1 [Source:MGI Symbol;Acc:MGI:108067]	chr12	56535107	56537107
ENSMUST00000030025	ENSMUSG00000028341	Nr4a3	nuclear receptor subfamily 4, group A, member 3 [Source:MGI Symbol;Acc:MGI:1352457]	chr4	48043151	48045151
ENSMUST00000154186	ENSMUSG00000028341	Nr4a3	nuclear receptor subfamily 4, group A, member 3 [Source:MGI Symbol;Acc:MGI:1352457] processed_transcript	chr4	48043229	48045229
ENSMUST00000112624	ENSMUSG00000021786	Oxsm	3-oxoacyl-ACP synthase, mitochondrial [Source:MGI Symbol;Acc:MGI:1918397]	chr14	16249177	16251177
ENSMUST00000148121	ENSMUSG00000021786	Oxsm	3-oxoacyl-ACP synthase, mitochondrial [Source:MGI Symbol;Acc:MGI:1918397]	chr14	16249175	16251175
ENSMUST00000166126	ENSMUSG00000049100	Pcdh10	protocadherin 10 [Source:MGI Symbol;Acc:MGI:1338042]	chr3	45376396	45378396
ENSMUST00000170695	ENSMUSG00000049100	Pcdh10	protocadherin 10 [Source:MGI Symbol;Acc:MGI:1338042]	chr3	45376396	45378396
ENSMUST00000171554	ENSMUSG00000049100	Pcdh10	protocadherin 10 [Source:MGI Symbol;Acc:MGI:1338042]	chr3	45376396	45378396
ENSMUST00000123864	ENSMUSG00000035172	Plekhh3	pleckstrin homology domain containing, family H (with MyTH4 domain) member 3 [Source:MGI Symbol;Acc:MGI:2384950]	chr11	101170355	101172355
ENSMUST00000029741	ENSMUSG00000028099	Polr3c	polymerase (RNA) III (DNA directed) polypeptide C [Source:MGI Symbol;Acc:MGI:1921664]	chr3	96727629	96729629
ENSMUST00000151771	ENSMUSG00000038976	Ppp1r9b	protein phosphatase 1, regulatory subunit 9B [Source:MGI Symbol;Acc:MGI:2387581] processed_transcript	chr11	94990878	94992878
ENSMUST00000032080	ENSMUSG00000030008	Pradc1	protease-associated domain containing 1 [Source:MGI Symbol;Acc:MGI:1920577]	chr6	85451284	85453284
ENSMUST00000126805	ENSMUSG00000030008	Pradc1	protease-associated domain containing 1 [Source:MGI Symbol;Acc:MGI:1920577] processed_transcript	chr6	85451971	85453971
ENSMUST00000139875	ENSMUSG00000030008	Pradc1	protease-associated domain containing 1 [Source:MGI Symbol;Acc:MGI:1920577] processed_transcript	chr6	85451946	85453946
ENSMUST00000112934	ENSMUSG00000075376	Rc3h2	ring finger and CCCH-type zinc finger domains 2 [Source:MGI Symbol;Acc:MGI:2442789]	chr2	37422904	37424904
ENSMUST00000112936	ENSMUSG00000075376	Rc3h2	ring finger and CCCH-type zinc finger domains 2 [Source:MGI Symbol;Acc:MGI:2442789]	chr2	37422870	37424870
ENSMUST00000125619	ENSMUSG00000075376	Rc3h2	ring finger and CCCH-type zinc finger domains 2 [Source:MGI Symbol;Acc:MGI:2442789] processed_transcript	chr2	37422878	37424878
ENSMUST00000161187	ENSMUSG00000042790	Rnf214	ring finger protein 214 [Source:MGI Symbol;Acc:MGI:2444451]	chr9	45906408	45908408
ENSMUST00000162369	ENSMUSG00000042790	Rnf214	ring finger protein 214 [Source:MGI Symbol;Acc:MGI:2444451] retained_intron	chr9	45906374	45908374
ENSMUST00000160811	ENSMUSG00000042790	Rnf214	ring finger protein 214 [Source:MGI Symbol;Acc:MGI:2444451]	chr9	45906388	45908388
ENSMUST00000143507	ENSMUSG00000032238	Rora	RAR-related orphan receptor alpha [Source:MGI Symbol;Acc:MGI:104661] processed_transcript	chr9	68653301	68655301
ENSMUST00000172457	ENSMUSG00000008683	Rps15a	ribosomal protein S15A [Source:MGI Symbol;Acc:MGI:2389091]	chr7	118115257	118117257
ENSMUST00000137291	ENSMUSG00000054766	Set	SET nuclear oncogene [Source:MGI Symbol;Acc:MGI:1860267] processed_transcript	chr2	30065191	30067191
ENSMUST00000027580	ENSMUSG00000026342	Slc35f5	solute carrier family 35, member F5 [Source:MGI Symbol;Acc:MGI:1921400]	chr1	125559014	125561014
ENSMUST00000168918	ENSMUSG00000025880	Smad7	SMAD family member 7 [Source:MGI Symbol;Acc:MGI:1100518]	chr18	75366881	75368881
ENSMUST00000174843	ENSMUSG00000025880	Smad7	SMAD family member 7 [Source:MGI Symbol;Acc:MGI:1100518]	chr18	75366988	75368988
ENSMUST00000104269	ENSMUSG00000077457	Snord65	small nucleolar RNA, C/D box 65 [Source:MGI Symbol;Acc:MGI:3819547] snoRNA	chr11	62602513	62604513
ENSMUST00000065211	ENSMUSG00000001323	Srr	serine racemase [Source:MGI Symbol;Acc:MGI:1351636]	chr11	74925799	74927799
ENSMUST00000108448	ENSMUSG00000001323	Srr	serine racemase [Source:MGI Symbol;Acc:MGI:1351636]	chr11	74925774	74927774
ENSMUST00000121738	ENSMUSG00000001323	Srr	serine racemase [Source:MGI Symbol;Acc:MGI:1351636]	chr11	74925949	74927949
ENSMUST00000108447	ENSMUSG00000001323	Srr	serine racemase [Source:MGI Symbol;Acc:MGI:1351636]	chr11	74925774	74927774
ENSMUST00000110657	ENSMUSG00000027263	Tubgcp4	tubulin, gamma complex associated protein 4 [Source:MGI Symbol;Acc:MGI:1196293]	chr2	121169266	121171266
ENSMUST00000133773	ENSMUSG00000027263	Tubgcp4	tubulin, gamma complex associated protein 4 [Source:MGI Symbol;Acc:MGI:1196293] processed_transcript	chr2	121169291	121171291
ENSMUST00000154633	ENSMUSG00000027263	Tubgcp4	tubulin, gamma complex associated protein 4 [Source:MGI Symbol;Acc:MGI:1196293] retained_intron	chr2	121169580	121171580
ENSMUST00000167011	ENSMUSG00000056459	Zbtb25	zinc finger and BTB domain containing 25 [Source:MGI Symbol;Acc:MGI:99197]	chr12	76369465	76371465
ENSMUST00000176278	ENSMUSG00000056459	Zbtb25	zinc finger and BTB domain containing 25 [Source:MGI Symbol;Acc:MGI:99197]	chr12	76369603	76371603
ENSMUST00000176187	ENSMUSG00000056459	Zbtb25	zinc finger and BTB domain containing 25 [Source:MGI Symbol;Acc:MGI:99197]	chr12	76369394	76371394
ENSMUST00000176967	ENSMUSG00000056459	Zbtb25	zinc finger and BTB domain containing 25 [Source:MGI Symbol;Acc:MGI:99197]	chr12	76369465	76371465
ENSMUST00000070375	ENSMUSG00000045573	Penk	preproenkephalin [Source:MGI Symbol;Acc:MGI:104629]	chr4	4138478	4140478
ENSMUST00000152380	ENSMUSG00000027326	Casc5	cancer susceptibility candidate 5 [Source:MGI Symbol;Acc:MGI:1923714]	chr2	119045117	119047117
ENSMUST00000099542	ENSMUSG00000027326	Casc5	cancer susceptibility candidate 5 [Source:MGI Symbol;Acc:MGI:1923714]	chr2	119045117	119047117
ENSMUST00000153300	ENSMUSG00000027326	Casc5	cancer susceptibility candidate 5 [Source:MGI Symbol;Acc:MGI:1923714]	chr2	119045145	119047145
ENSMUST00000028799	ENSMUSG00000027326	Casc5	cancer susceptibility candidate 5 [Source:MGI Symbol;Acc:MGI:1923714]	chr2	119045148	119047148
ENSMUST00000094898	ENSMUSG00000070871	Ccnyl1	cyclin Y-like 1 [Source:MGI Symbol;Acc:MGI:2138614]	chr1	64689343	64691343
ENSMUST00000120904	ENSMUSG00000042807	Hecw2	HECT, C2 and WW domain containing E3 ubiquitin protein ligase 2 [Source:MGI Symbol;Acc:MGI:2685817]	chr1	54194049	54196049
ENSMUST00000048371	ENSMUSG00000022010	Tsc22d1	TSC22 domain family, member 1 [Source:MGI Symbol;Acc:MGI:109127]	chr14	76413585	76415585
ENSMUST00000084725	ENSMUSG00000073437	D330041H03Rik	RIKEN cDNA D330041H03 gene [Source:MGI Symbol;Acc:MGI:3603827] processed_transcript	chr17	24413625	24415625
ENSMUST00000137258	ENSMUSG00000086126	5730457N03Rik	RIKEN cDNA 5730457N03 gene [Source:MGI Symbol;Acc:MGI:1917843] antisense	chr6	52313506	52315506
ENSMUST00000124908	ENSMUSG00000029165	Agbl5	ATP/GTP binding protein-like 5 [Source:MGI Symbol;Acc:MGI:2441745]	chr5	30887324	30889324
ENSMUST00000006167	ENSMUSG00000006010	BC003331	cDNA sequence BC003331 [Source:MGI Symbol;Acc:MGI:2385108]	chr1	150392720	150394720
ENSMUST00000094477	ENSMUSG00000006010	BC003331	cDNA sequence BC003331 [Source:MGI Symbol;Acc:MGI:2385108]	chr1	150392744	150394744
ENSMUST00000150615	ENSMUSG00000006010	BC003331	cDNA sequence BC003331 [Source:MGI Symbol;Acc:MGI:2385108] retained_intron	chr1	150392749	150394749
ENSMUST00000140112	ENSMUSG00000006010	BC003331	cDNA sequence BC003331 [Source:MGI Symbol;Acc:MGI:2385108] retained_intron	chr1	150392748	150394748
ENSMUST00000149224	ENSMUSG00000087589	D430040D24Rik	RIKEN cDNA D430040D24 gene [Source:MGI Symbol;Acc:MGI:2442526] antisense	chr1	36556357	36558357
ENSMUST00000098250	ENSMUSG00000030691	Fchsd2	FCH and double SH3 domains 2 [Source:MGI Symbol;Acc:MGI:2448475]	chr7	101106773	101108773
ENSMUST00000137196	ENSMUSG00000030691	Fchsd2	FCH and double SH3 domains 2 [Source:MGI Symbol;Acc:MGI:2448475] processed_transcript	chr7	101106774	101108774
ENSMUST00000032931	ENSMUSG00000030691	Fchsd2	FCH and double SH3 domains 2 [Source:MGI Symbol;Acc:MGI:2448475]	chr7	101106779	101108779
ENSMUST00000145802	ENSMUSG00000030691	Fchsd2	FCH and double SH3 domains 2 [Source:MGI Symbol;Acc:MGI:2448475] retained_intron	chr7	101106803	101108803
ENSMUST00000142727	ENSMUSG00000030691	Fchsd2	FCH and double SH3 domains 2 [Source:MGI Symbol;Acc:MGI:2448475] processed_transcript	chr7	101106878	101108878
ENSMUST00000130426	ENSMUSG00000030691	Fchsd2	FCH and double SH3 domains 2 [Source:MGI Symbol;Acc:MGI:2448475] retained_intron	chr7	101106880	101108880
ENSMUST00000031709	ENSMUSG00000029697	Fezf1	Fez family zinc finger 1 [Source:MGI Symbol;Acc:MGI:1920441]	chr6	23248265	23250265
ENSMUST00000131851	ENSMUSG00000087501	Gm12116	predicted gene 12116 [Source:MGI Symbol;Acc:MGI:3652289] lincRNA	chr11	33202053	33204053
ENSMUST00000065304	ENSMUSG00000024758	Rtn3	reticulon 3 [Source:MGI Symbol;Acc:MGI:1339970]	chr19	7483290	7485290
ENSMUST00000088171	ENSMUSG00000024758	Rtn3	reticulon 3 [Source:MGI Symbol;Acc:MGI:1339970]	chr19	7483290	7485290
ENSMUST00000025667	ENSMUSG00000024758	Rtn3	reticulon 3 [Source:MGI Symbol;Acc:MGI:1339970]	chr19	7483282	7485282
ENSMUST00000127720	ENSMUSG00000028619	Tceanc2	transcription elongation factor A (SII) N-terminal and central domain containing 2 [Source:MGI Symbol;Acc:MGI:1913776]	chr4	107178367	107180367
ENSMUST00000129220	ENSMUSG00000028619	Tceanc2	transcription elongation factor A (SII) N-terminal and central domain containing 2 [Source:MGI Symbol;Acc:MGI:1913776] processed_transcript	chr4	107178284	107180284
ENSMUST00000058585	ENSMUSG00000028619	Tceanc2	transcription elongation factor A (SII) N-terminal and central domain containing 2 [Source:MGI Symbol;Acc:MGI:1913776]	chr4	107178283	107180283
ENSMUST00000134427	ENSMUSG00000085586	Gm11613	predicted gene 11613 [Source:MGI Symbol;Acc:MGI:3651819] processed_transcript	chr11	97660368	97662368
ENSMUST00000175263	ENSMUSG00000093004	Gm24158	predicted gene, 24158 [Source:MGI Symbol;Acc:MGI:5453935] miRNA	chr11	97660328	97662328
ENSMUST00000174188	ENSMUSG00000060261	Gtf2i	general transcription factor II I [Source:MGI Symbol;Acc:MGI:1202722]	chr5	134311728	134313728
ENSMUST00000127679	ENSMUSG00000020741	Cluh	clustered mitochondria (cluA/CLU1) homolog [Source:MGI Symbol;Acc:MGI:1921398] processed_transcript	chr11	74647828	74649828
ENSMUST00000132526	ENSMUSG00000028619	Tceanc2	transcription elongation factor A (SII) N-terminal and central domain containing 2 [Source:MGI Symbol;Acc:MGI:1913776] processed_transcript	chr4	107177852	107179852
ENSMUST00000119606	ENSMUSG00000035011	Zbtb7a	zinc finger and BTB domain containing 7a [Source:MGI Symbol;Acc:MGI:1335091]	chr10	81134547	81136547
ENSMUST00000146895	ENSMUSG00000035011	Zbtb7a	zinc finger and BTB domain containing 7a [Source:MGI Symbol;Acc:MGI:1335091]	chr10	81134564	81136564
ENSMUST00000121840	ENSMUSG00000035011	Zbtb7a	zinc finger and BTB domain containing 7a [Source:MGI Symbol;Acc:MGI:1335091]	chr10	81134576	81136576
ENSMUST00000145880	ENSMUSG00000005150	Wdr83	WD repeat domain containing 83 [Source:MGI Symbol;Acc:MGI:1915086] retained_intron	chr8	85079916	85081916
ENSMUST00000173651	ENSMUSG00000060261	Gtf2i	general transcription factor II I [Source:MGI Symbol;Acc:MGI:1202722]	chr5	134312023	134314023
ENSMUST00000048914	ENSMUSG00000034880	Mrpl34	mitochondrial ribosomal protein L34 [Source:MGI Symbol;Acc:MGI:2137227]	chr8	71462924	71464924
ENSMUST00000027688	ENSMUSG00000026430	Rassf5	Ras association (RalGDS/AF-6) domain family member 5 [Source:MGI Symbol;Acc:MGI:1926375]	chr1	131245259	131247259
ENSMUST00000112442	ENSMUSG00000026430	Rassf5	Ras association (RalGDS/AF-6) domain family member 5 [Source:MGI Symbol;Acc:MGI:1926375]	chr1	131245259	131247259
ENSMUST00000124796	ENSMUSG00000026430	Rassf5	Ras association (RalGDS/AF-6) domain family member 5 [Source:MGI Symbol;Acc:MGI:1926375] processed_transcript	chr1	131245259	131247259
ENSMUST00000171762	ENSMUSG00000039738	Slx4	SLX4 structure-specific endonuclease subunit homolog (S. cerevisiae) [Source:MGI Symbol;Acc:MGI:106299]	chr16	4003771	4005771
ENSMUST00000171658	ENSMUSG00000039738	Slx4	SLX4 structure-specific endonuclease subunit homolog (S. cerevisiae) [Source:MGI Symbol;Acc:MGI:106299]	chr16	4003753	4005753
ENSMUST00000098901	.	.	.	chr8	20297547	20299547
ENSMUST00000128744	ENSMUSG00000029165	Agbl5	ATP/GTP binding protein-like 5 [Source:MGI Symbol;Acc:MGI:2441745]	chr5	30886692	30888692
ENSMUST00000127206	ENSMUSG00000026360	Rgs2	regulator of G-protein signaling 2 [Source:MGI Symbol;Acc:MGI:1098271]	chr1	144004162	144006162
ENSMUST00000027606	ENSMUSG00000026360	Rgs2	regulator of G-protein signaling 2 [Source:MGI Symbol;Acc:MGI:1098271]	chr1	144004136	144006136
ENSMUST00000153527	ENSMUSG00000026360	Rgs2	regulator of G-protein signaling 2 [Source:MGI Symbol;Acc:MGI:1098271]	chr1	144004033	144006033
ENSMUST00000134817	ENSMUSG00000026360	Rgs2	regulator of G-protein signaling 2 [Source:MGI Symbol;Acc:MGI:1098271] retained_intron	chr1	144004122	144006122
ENSMUST00000026975	ENSMUSG00000025857	Heatr2	HEAT repeat containing 2 [Source:MGI Symbol;Acc:MGI:3616079]	chr5	139148221	139150221
ENSMUST00000165837	ENSMUSG00000001280	Sp1	trans-acting transcription factor 1 [Source:MGI Symbol;Acc:MGI:98372]	chr15	102404753	102406753
ENSMUST00000167271	ENSMUSG00000043190	Rfesd	Rieske (Fe-S) domain containing [Source:MGI Symbol;Acc:MGI:2145198]	chr13	76018713	76020713
ENSMUST00000179078	ENSMUSG00000043190	Rfesd	Rieske (Fe-S) domain containing [Source:MGI Symbol;Acc:MGI:2145198]	chr13	76018607	76020607
ENSMUST00000050997	ENSMUSG00000043190	Rfesd	Rieske (Fe-S) domain containing [Source:MGI Symbol;Acc:MGI:2145198]	chr13	76018563	76020563
ENSMUST00000143151	ENSMUSG00000022800	Fyttd1	forty-two-three domain containing 1 [Source:MGI Symbol;Acc:MGI:1917955] processed_transcript	chr16	32875498	32877498
ENSMUST00000180662	ENSMUSG00000097794	Gm2990	predicted gene 2990 [Source:MGI Symbol;Acc:MGI:3781168] lincRNA	chr14	32463040	32465040
ENSMUST00000177752	ENSMUSG00000056629	Fkbp2	FK506 binding protein 2 [Source:MGI Symbol;Acc:MGI:95542]	chr19	6980462	6982462
ENSMUST00000070878	ENSMUSG00000056629	Fkbp2	FK506 binding protein 2 [Source:MGI Symbol;Acc:MGI:95542]	chr19	6980441	6982441
ENSMUST00000106703	ENSMUSG00000078604	Gm10961	predicted gene 10961 [Source:MGI Symbol;Acc:MGI:3779172]	chr3	107629320	107631320
ENSMUST00000064364	ENSMUSG00000020448	Rnf185	ring finger protein 185 [Source:MGI Symbol;Acc:MGI:1922078]	chr11	3452364	3454364
ENSMUST00000077078	ENSMUSG00000020448	Rnf185	ring finger protein 185 [Source:MGI Symbol;Acc:MGI:1922078]	chr11	3452364	3454364
ENSMUST00000144055	ENSMUSG00000020448	Rnf185	ring finger protein 185 [Source:MGI Symbol;Acc:MGI:1922078] processed_transcript	chr11	3452335	3454335
ENSMUST00000147815	ENSMUSG00000025485	Ric8	resistance to inhibitors of cholinesterase 8 homolog (C. elegans) [Source:MGI Symbol;Acc:MGI:2141866] processed_transcript	chr7	140856160	140858160
ENSMUST00000153838	ENSMUSG00000044791	Setd2	SET domain containing 2 [Source:MGI Symbol;Acc:MGI:1918177]	chr9	110530595	110532595
ENSMUST00000062740	ENSMUSG00000044573	Acp1	acid phosphatase 1, soluble [Source:MGI Symbol;Acc:MGI:87881]	chr12	30911613	30913613
ENSMUST00000074038	ENSMUSG00000044573	Acp1	acid phosphatase 1, soluble [Source:MGI Symbol;Acc:MGI:87881]	chr12	30911613	30913613
ENSMUST00000114696	ENSMUSG00000029165	Agbl5	ATP/GTP binding protein-like 5 [Source:MGI Symbol;Acc:MGI:2441745]	chr5	30887004	30889004
ENSMUST00000114700	ENSMUSG00000029165	Agbl5	ATP/GTP binding protein-like 5 [Source:MGI Symbol;Acc:MGI:2441745]	chr5	30887004	30889004
ENSMUST00000102742	ENSMUSG00000028568	Btf3l4	basic transcription factor 3-like 4 [Source:MGI Symbol;Acc:MGI:1915312]	chr4	108833615	108835615
ENSMUST00000102741	ENSMUSG00000028568	Btf3l4	basic transcription factor 3-like 4 [Source:MGI Symbol;Acc:MGI:1915312]	chr4	108833565	108835565
ENSMUST00000102740	ENSMUSG00000028568	Btf3l4	basic transcription factor 3-like 4 [Source:MGI Symbol;Acc:MGI:1915312]	chr4	108833555	108835555
ENSMUST00000107248	ENSMUSG00000008575	Nfib	nuclear factor I/B [Source:MGI Symbol;Acc:MGI:103188]	chr4	82505708	82507708
ENSMUST00000107247	ENSMUSG00000008575	Nfib	nuclear factor I/B [Source:MGI Symbol;Acc:MGI:103188]	chr4	82505708	82507708
ENSMUST00000028123	ENSMUSG00000026787	Gad2	glutamic acid decarboxylase 2 [Source:MGI Symbol;Acc:MGI:95634]	chr2	22620203	22622203
ENSMUST00000181501	ENSMUSG00000097842	9330104G04Rik	RIKEN cDNA 9330104G04 gene [Source:MGI Symbol;Acc:MGI:2445112] lincRNA	chr7	16874887	16876887
ENSMUST00000021379	ENSMUSG00000060121	Gemin2	gem (nuclear organelle) associated protein 2 [Source:MGI Symbol;Acc:MGI:1913853]	chr12	59011391	59013391
ENSMUST00000182188	ENSMUSG00000060121	Gemin2	gem (nuclear organelle) associated protein 2 [Source:MGI Symbol;Acc:MGI:1913853] retained_intron	chr12	59011452	59013452
ENSMUST00000148087	ENSMUSG00000085167	Gm12063	predicted gene 12063 [Source:MGI Symbol;Acc:MGI:3649572] lincRNA	chr11	24074557	24076557
ENSMUST00000092231	ENSMUSG00000069540	Gm4925	predicted gene 4925 [Source:MGI Symbol;Acc:MGI:3643371] transcribed_processed_pseudogene	chr10	88730717	88732717
ENSMUST00000022195	ENSMUSG00000021685	Otp	orthopedia homolog (Drosophila) [Source:MGI Symbol;Acc:MGI:99835]	chr13	94873600	94875600
ENSMUST00000144921	ENSMUSG00000026773	Pfkfb3	6-phosphofructo-2-kinase/fructose-2,6-biphosphatase 3 [Source:MGI Symbol;Acc:MGI:2181202] retained_intron	chr2	11501297	11503297
ENSMUST00000084733	ENSMUSG00000066233	Tmem42	transmembrane protein 42 [Source:MGI Symbol;Acc:MGI:1277176]	chr9	123019324	123021324
ENSMUST00000101513	ENSMUSG00000028995	Fam126a	family with sequence similarity 126, member A [Source:MGI Symbol;Acc:MGI:2149839]	chr5	24030313	24032313
ENSMUST00000147179	ENSMUSG00000028995	Fam126a	family with sequence similarity 126, member A [Source:MGI Symbol;Acc:MGI:2149839] processed_transcript	chr5	24030306	24032306
ENSMUST00000019908	ENSMUSG00000019774	Mtrf1l	mitochondrial translational release factor 1-like [Source:MGI Symbol;Acc:MGI:1918830]	chr10	5823911	5825911
ENSMUST00000137543	ENSMUSG00000021838	Samd4	sterile alpha motif domain containing 4 [Source:MGI Symbol;Acc:MGI:1921730]	chr14	46882173	46884173
ENSMUST00000034543	ENSMUSG00000032044	Rpusd4	RNA pseudouridylate synthase domain containing 4 [Source:MGI Symbol;Acc:MGI:1919239]	chr9	35265863	35267863
ENSMUST00000115351	ENSMUSG00000019066	Rab3d	RAB3D, member RAS oncogene family [Source:MGI Symbol;Acc:MGI:97844]	chr9	21918193	21920193
ENSMUST00000122211	ENSMUSG00000019066	Rab3d	RAB3D, member RAS oncogene family [Source:MGI Symbol;Acc:MGI:97844]	chr9	21918140	21920140
ENSMUST00000119055	ENSMUSG00000019066	Rab3d	RAB3D, member RAS oncogene family [Source:MGI Symbol;Acc:MGI:97844]	chr9	21918118	21920118
ENSMUST00000128442	ENSMUSG00000019066	Rab3d	RAB3D, member RAS oncogene family [Source:MGI Symbol;Acc:MGI:97844]	chr9	21918090	21920090
ENSMUST00000154019	ENSMUSG00000019066	Rab3d	RAB3D, member RAS oncogene family [Source:MGI Symbol;Acc:MGI:97844] retained_intron	chr9	21918122	21920122
ENSMUST00000069705	ENSMUSG00000029165	Agbl5	ATP/GTP binding protein-like 5 [Source:MGI Symbol;Acc:MGI:2441745]	chr5	30886850	30888850
ENSMUST00000031057	ENSMUSG00000029165	Agbl5	ATP/GTP binding protein-like 5 [Source:MGI Symbol;Acc:MGI:2441745]	chr5	30886933	30888933
ENSMUST00000148394	ENSMUSG00000029165	Agbl5	ATP/GTP binding protein-like 5 [Source:MGI Symbol;Acc:MGI:2441745] retained_intron	chr5	30886939	30888939
ENSMUST00000134956	ENSMUSG00000029165	Agbl5	ATP/GTP binding protein-like 5 [Source:MGI Symbol;Acc:MGI:2441745] retained_intron	chr5	30886954	30888954
ENSMUST00000046182	ENSMUSG00000029165	Agbl5	ATP/GTP binding protein-like 5 [Source:MGI Symbol;Acc:MGI:2441745]	chr5	30886967	30888967
ENSMUST00000114704	ENSMUSG00000029165	Agbl5	ATP/GTP binding protein-like 5 [Source:MGI Symbol;Acc:MGI:2441745]	chr5	30886967	30888967
ENSMUST00000061213	ENSMUSG00000029165	Agbl5	ATP/GTP binding protein-like 5 [Source:MGI Symbol;Acc:MGI:2441745]	chr5	30886972	30888972
ENSMUST00000136715	ENSMUSG00000029165	Agbl5	ATP/GTP binding protein-like 5 [Source:MGI Symbol;Acc:MGI:2441745]	chr5	30886999	30888999
ENSMUST00000142173	ENSMUSG00000030881	Arfip2	ADP-ribosylation factor interacting protein 2 [Source:MGI Symbol;Acc:MGI:1924182] retained_intron	chr7	105639915	105641915
ENSMUST00000125655	ENSMUSG00000020808	Fam64a	family with sequence similarity 64, member A [Source:MGI Symbol;Acc:MGI:1924434]	chr11	72040920	72042920
ENSMUST00000137495	ENSMUSG00000068036	Mllt4	myeloid/lymphoid or mixed-lineage leukemia (trithorax homolog, Drosophila); translocated to, 4 [Source:MGI Symbol;Acc:MGI:1314653] processed_transcript	chr17	13759603	13761603
ENSMUST00000029429	ENSMUSG00000027840	Wnt2b	wingless-type MMTV integration site family, member 2B [Source:MGI Symbol;Acc:MGI:1261834]	chr3	104961710	104963710
ENSMUST00000182979	ENSMUSG00000042439	Zfp532	zinc finger protein 532 [Source:MGI Symbol;Acc:MGI:3036282]	chr18	65579740	65581740
ENSMUST00000151622	ENSMUSG00000079470	Utp14b	UTP14, U3 small nucleolar ribonucleoprotein, homolog B (yeast) [Source:MGI Symbol;Acc:MGI:2445092]	chr1	78656438	78658438
ENSMUST00000184192	ENSMUSG00000099219	Gm27680	predicted gene, 27680 [Source:MGI Symbol;Acc:MGI:5531062] misc_RNA	chr5	111330633	111332633
ENSMUST00000109347	ENSMUSG00000062906	Hdac10	histone deacetylase 10 [Source:MGI Symbol;Acc:MGI:2158340]	chr15	89128449	89130449
ENSMUST00000006181	ENSMUSG00000006024	Napa	N-ethylmaleimide sensitive fusion protein attachment protein alpha [Source:MGI Symbol;Acc:MGI:104563]	chr7	16096456	16098456
ENSMUST00000035430	ENSMUSG00000026709	Dars2	aspartyl-tRNA synthetase 2 (mitochondrial) [Source:MGI Symbol;Acc:MGI:2442510]	chr1	161070659	161072659
ENSMUST00000162654	ENSMUSG00000026709	Dars2	aspartyl-tRNA synthetase 2 (mitochondrial) [Source:MGI Symbol;Acc:MGI:2442510] retained_intron	chr1	161070643	161072643
ENSMUST00000160759	ENSMUSG00000026709	Dars2	aspartyl-tRNA synthetase 2 (mitochondrial) [Source:MGI Symbol;Acc:MGI:2442510] retained_intron	chr1	161070657	161072657
ENSMUST00000160591	ENSMUSG00000026709	Dars2	aspartyl-tRNA synthetase 2 (mitochondrial) [Source:MGI Symbol;Acc:MGI:2442510] retained_intron	chr1	161070608	161072608
ENSMUST00000159922	ENSMUSG00000026709	Dars2	aspartyl-tRNA synthetase 2 (mitochondrial) [Source:MGI Symbol;Acc:MGI:2442510] processed_transcript	chr1	161070608	161072608
ENSMUST00000138406	ENSMUSG00000085565	Gm15721	predicted gene 15721 [Source:MGI Symbol;Acc:MGI:3783165] processed_transcript	chr5	147957167	147959167
ENSMUST00000110237	ENSMUSG00000039087	Rreb1	ras responsive element binding protein 1 [Source:MGI Symbol;Acc:MGI:2443664]	chr13	37825391	37827391
ENSMUST00000124755	ENSMUSG00000018677	Slc25a39	solute carrier family 25, member 39 [Source:MGI Symbol;Acc:MGI:1196386]	chr11	102407947	102409947
ENSMUST00000165033	ENSMUSG00000038418	Egr1	early growth response 1 [Source:MGI Symbol;Acc:MGI:95295]	chr18	34859205	34861205
ENSMUST00000144766	ENSMUSG00000019428	Fkbp8	FK506 binding protein 8 [Source:MGI Symbol;Acc:MGI:1341070] retained_intron	chr8	70525760	70527760
ENSMUST00000119698	ENSMUSG00000019428	Fkbp8	FK506 binding protein 8 [Source:MGI Symbol;Acc:MGI:1341070]	chr8	70525844	70527844
ENSMUST00000102055	ENSMUSG00000076009	Mir688	microRNA 688 [Source:MGI Symbol;Acc:MGI:3629926] miRNA	chr15	102671867	102673867
ENSMUST00000154837	ENSMUSG00000037266	Rsrp1	arginine/serine rich protein 1 [Source:MGI Symbol;Acc:MGI:106498] processed_transcript	chr4	134922458	134924458
ENSMUST00000029336	ENSMUSG00000027770	Dhx36	DEAH (Asp-Glu-Ala-His) box polypeptide 36 [Source:MGI Symbol;Acc:MGI:1919412]	chr3	62507005	62509005
ENSMUST00000019833	ENSMUSG00000019689	1110001J03Rik	RIKEN cDNA 1110001J03 gene [Source:MGI Symbol;Acc:MGI:1913367]	chr6	38532821	38534821
ENSMUST00000128017	ENSMUSG00000084861	1700095J07Rik	RIKEN cDNA 1700095J07 gene [Source:MGI Symbol;Acc:MGI:1920824] processed_transcript	chr6	30302603	30304603
ENSMUST00000140275	ENSMUSG00000084861	1700095J07Rik	RIKEN cDNA 1700095J07 gene [Source:MGI Symbol;Acc:MGI:1920824] processed_transcript	chr6	30302619	30304619
ENSMUST00000180708	ENSMUSG00000097216	4932441J04Rik	RIKEN cDNA 4932441J04 gene [Source:MGI Symbol;Acc:MGI:2441691] antisense	chr5	57717920	57719920
ENSMUST00000071555	ENSMUSG00000062825	Actg1	actin, gamma, cytoplasmic 1 [Source:MGI Symbol;Acc:MGI:87906]	chr11	120348543	120350543
ENSMUST00000105390	ENSMUSG00000001211	Agpat3	1-acylglycerol-3-phosphate O-acyltransferase 3 [Source:MGI Symbol;Acc:MGI:1336186]	chr10	78351866	78353866
ENSMUST00000181149	ENSMUSG00000097119	B230354K17Rik	RIKEN cDNA B230354K17 gene [Source:MGI Symbol;Acc:MGI:2443272] lincRNA	chr17	45431850	45433850
ENSMUST00000103068	ENSMUSG00000018372	Cep95	centrosomal protein 95 [Source:MGI Symbol;Acc:MGI:2443502]	chr11	106787250	106789250
ENSMUST00000146291	ENSMUSG00000051451	Crebzf	CREB/ATF bZIP transcription factor [Source:MGI Symbol;Acc:MGI:2675296] processed_transcript	chr7	90442701	90444701
ENSMUST00000181014	ENSMUSG00000073437	D330041H03Rik	RIKEN cDNA D330041H03 gene [Source:MGI Symbol;Acc:MGI:3603827] antisense	chr17	24414430	24416430
ENSMUST00000181760	ENSMUSG00000073437	D330041H03Rik	RIKEN cDNA D330041H03 gene [Source:MGI Symbol;Acc:MGI:3603827] antisense	chr17	24414408	24416408
ENSMUST00000180721	ENSMUSG00000073437	D330041H03Rik	RIKEN cDNA D330041H03 gene [Source:MGI Symbol;Acc:MGI:3603827] retained_intron	chr17	24414428	24416428
ENSMUST00000180579	ENSMUSG00000073437	D330041H03Rik	RIKEN cDNA D330041H03 gene [Source:MGI Symbol;Acc:MGI:3603827] antisense	chr17	24414400	24416400
ENSMUST00000134701	ENSMUSG00000028035	Dnajb4	DnaJ (Hsp40) homolog, subfamily B, member 4 [Source:MGI Symbol;Acc:MGI:1914285] processed_transcript	chr3	152210280	152212280
ENSMUST00000129243	ENSMUSG00000005503	Evx1	even skipped homeotic gene 1 homolog [Source:MGI Symbol;Acc:MGI:95461]	chr6	52311550	52313550
ENSMUST00000086459	ENSMUSG00000066892	Fbxl12	F-box and leucine-rich repeat protein 12 [Source:MGI Symbol;Acc:MGI:1354738]	chr9	20642807	20644807
ENSMUST00000097672	ENSMUSG00000073633	Fbxo36	F-box protein 36 [Source:MGI Symbol;Acc:MGI:1289192]	chr1	84837839	84839839
ENSMUST00000143656	ENSMUSG00000073633	Fbxo36	F-box protein 36 [Source:MGI Symbol;Acc:MGI:1289192] processed_transcript	chr1	84837851	84839851
ENSMUST00000023684	ENSMUSG00000022962	Gart	phosphoribosylglycinamide formyltransferase [Source:MGI Symbol;Acc:MGI:95654]	chr16	91646953	91648953
ENSMUST00000120450	ENSMUSG00000022962	Gart	phosphoribosylglycinamide formyltransferase [Source:MGI Symbol;Acc:MGI:95654]	chr16	91646936	91648936
ENSMUST00000143324	ENSMUSG00000074235	Gm10649	predicted gene 10649 [Source:MGI Symbol;Acc:MGI:3642042] processed_transcript	chr8	76899986	76901986
ENSMUST00000171036	ENSMUSG00000095261	Gm17391	predicted gene, 17391 [Source:MGI Symbol;Acc:MGI:4937025] processed_pseudogene	chr12	22623088	22625088
ENSMUST00000172285	ENSMUSG00000090936	Gm17705	predicted gene, 17705 [Source:MGI Symbol;Acc:MGI:4937339] lincRNA	chr17	35163117	35165117
ENSMUST00000174338	ENSMUSG00000092569	Gm20544	predicted gene 20544 [Source:MGI Symbol;Acc:MGI:5142009] processed_transcript	chr18	75367089	75369089
ENSMUST00000177314	ENSMUSG00000093390	Gm20652	predicted gene 20652 [Source:MGI Symbol;Acc:MGI:5313099] antisense	chr3	88621062	88623062
ENSMUST00000131897	ENSMUSG00000024211	Grm8	glutamate receptor, metabotropic 8 [Source:MGI Symbol;Acc:MGI:1351345]	chr6	28133326	28135326
ENSMUST00000128187	ENSMUSG00000029328	Hnrnpdl	heterogeneous nuclear ribonucleoprotein D-like [Source:MGI Symbol;Acc:MGI:1355299]	chr5	100039223	100041223
ENSMUST00000127699	ENSMUSG00000015656	Hspa8	heat shock protein 8 [Source:MGI Symbol;Acc:MGI:105384] retained_intron	chr9	40800340	40802340
ENSMUST00000146625	ENSMUSG00000063049	Ing2	inhibitor of growth family, member 2 [Source:MGI Symbol;Acc:MGI:1916510]	chr8	47673690	47675690
ENSMUST00000074043	ENSMUSG00000037465	Klf10	Kruppel-like factor 10 [Source:MGI Symbol;Acc:MGI:1101353]	chr15	38300708	38302708
ENSMUST00000085558	ENSMUSG00000029651	Mtus2	microtubule associated tumor suppressor candidate 2 [Source:MGI Symbol;Acc:MGI:1915388]	chr5	147955318	147957318
ENSMUST00000129092	ENSMUSG00000029651	Mtus2	microtubule associated tumor suppressor candidate 2 [Source:MGI Symbol;Acc:MGI:1915388]	chr5	147955340	147957340
ENSMUST00000164664	ENSMUSG00000025374	Nabp2	nucleic acid binding protein 2 [Source:MGI Symbol;Acc:MGI:1917167]	chr10	128410552	128412552
ENSMUST00000004340	ENSMUSG00000004231	Pax2	paired box 2 [Source:MGI Symbol;Acc:MGI:97486]	chr19	44755392	44757392
ENSMUST00000113470	ENSMUSG00000079466	Prdm12	PR domain containing 12 [Source:MGI Symbol;Acc:MGI:2685844]	chr2	31638035	31640035
ENSMUST00000134270	ENSMUSG00000008683	Rps15a	ribosomal protein S15A [Source:MGI Symbol;Acc:MGI:2389091] retained_intron	chr7	118115229	118117229
ENSMUST00000162130	ENSMUSG00000039153	Runx2	runt related transcription factor 2 [Source:MGI Symbol;Acc:MGI:99829]	chr17	44735367	44737367
ENSMUST00000172229	ENSMUSG00000047407	Tgif1	TGFB-induced factor homeobox 1 [Source:MGI Symbol;Acc:MGI:1194497]	chr17	70849791	70851791
ENSMUST00000127719	ENSMUSG00000047407	Tgif1	TGFB-induced factor homeobox 1 [Source:MGI Symbol;Acc:MGI:1194497]	chr17	70849791	70851791
ENSMUST00000125329	ENSMUSG00000047407	Tgif1	TGFB-induced factor homeobox 1 [Source:MGI Symbol;Acc:MGI:1194497] processed_transcript	chr17	70849808	70851808
ENSMUST00000112905	ENSMUSG00000026279	Thap4	THAP domain containing 4 [Source:MGI Symbol;Acc:MGI:1914276]	chr1	93754839	93756839
ENSMUST00000133967	ENSMUSG00000070394	Tmem256	transmembrane protein 256 [Source:MGI Symbol;Acc:MGI:1916436]	chr11	69836512	69838512
ENSMUST00000094065	ENSMUSG00000070394	Tmem256	transmembrane protein 256 [Source:MGI Symbol;Acc:MGI:1916436]	chr11	69836522	69838522
ENSMUST00000156556	ENSMUSG00000070394	Tmem256	transmembrane protein 256 [Source:MGI Symbol;Acc:MGI:1916436] processed_transcript	chr11	69836553	69838553
ENSMUST00000139085	ENSMUSG00000070394	Tmem256	transmembrane protein 256 [Source:MGI Symbol;Acc:MGI:1916436] processed_transcript	chr11	69836561	69838561
ENSMUST00000128281	ENSMUSG00000070394	Tmem256	transmembrane protein 256 [Source:MGI Symbol;Acc:MGI:1916436] processed_transcript	chr11	69836636	69838636
ENSMUST00000162303	ENSMUSG00000084786	Ubl5	ubiquitin-like 5 [Source:MGI Symbol;Acc:MGI:1913427]	chr9	20642819	20644819
ENSMUST00000161595	ENSMUSG00000084786	Ubl5	ubiquitin-like 5 [Source:MGI Symbol;Acc:MGI:1913427] retained_intron	chr9	20642832	20644832
ENSMUST00000161486	ENSMUSG00000084786	Ubl5	ubiquitin-like 5 [Source:MGI Symbol;Acc:MGI:1913427]	chr9	20642832	20644832
ENSMUST00000160874	ENSMUSG00000084786	Ubl5	ubiquitin-like 5 [Source:MGI Symbol;Acc:MGI:1913427]	chr9	20642833	20644833
ENSMUST00000161882	ENSMUSG00000084786	Ubl5	ubiquitin-like 5 [Source:MGI Symbol;Acc:MGI:1913427]	chr9	20642866	20644866
ENSMUST00000151635	ENSMUSG00000022285	Ywhaz	tyrosine 3-monooxygenase/tryptophan 5-monooxygenase activation protein, zeta polypeptide [Source:MGI Symbol;Acc:MGI:109484]	chr15	36793211	36795211
ENSMUST00000128570	ENSMUSG00000039087	Rreb1	ras responsive element binding protein 1 [Source:MGI Symbol;Acc:MGI:2443664]	chr13	37824313	37826313
ENSMUST00000151732	ENSMUSG00000034377	Tulp4	tubby like protein 4 [Source:MGI Symbol;Acc:MGI:1916092] processed_transcript	chr17	6104553	6106553
ENSMUST00000136038	ENSMUSG00000034587	8430429K09Rik	RIKEN cDNA 8430429K09 gene [Source:MGI Symbol;Acc:MGI:1918773] processed_transcript	chr11	3450363	3452363
ENSMUST00000144844	ENSMUSG00000034587	8430429K09Rik	RIKEN cDNA 8430429K09 gene [Source:MGI Symbol;Acc:MGI:1918773] processed_transcript	chr11	3450435	3452435
ENSMUST00000146456	ENSMUSG00000034587	8430429K09Rik	RIKEN cDNA 8430429K09 gene [Source:MGI Symbol;Acc:MGI:1918773] processed_transcript	chr11	3450470	3452470
ENSMUST00000142397	ENSMUSG00000034587	8430429K09Rik	RIKEN cDNA 8430429K09 gene [Source:MGI Symbol;Acc:MGI:1918773] processed_transcript	chr11	3450470	3452470
ENSMUST00000154397	ENSMUSG00000034587	8430429K09Rik	RIKEN cDNA 8430429K09 gene [Source:MGI Symbol;Acc:MGI:1918773] processed_transcript	chr11	3450478	3452478
ENSMUST00000119848	ENSMUSG00000073436	Eme2	essential meiotic endonuclease 1 homolog 2 (S. pombe) [Source:MGI Symbol;Acc:MGI:1919889]	chr17	24895056	24897056
ENSMUST00000121542	ENSMUSG00000073436	Eme2	essential meiotic endonuclease 1 homolog 2 (S. pombe) [Source:MGI Symbol;Acc:MGI:1919889]	chr17	24895088	24897088
ENSMUST00000139754	ENSMUSG00000073436	Eme2	essential meiotic endonuclease 1 homolog 2 (S. pombe) [Source:MGI Symbol;Acc:MGI:1919889]	chr17	24895060	24897060
ENSMUST00000156659	ENSMUSG00000073436	Eme2	essential meiotic endonuclease 1 homolog 2 (S. pombe) [Source:MGI Symbol;Acc:MGI:1919889] retained_intron	chr17	24895079	24897079
ENSMUST00000140688	ENSMUSG00000073436	Eme2	essential meiotic endonuclease 1 homolog 2 (S. pombe) [Source:MGI Symbol;Acc:MGI:1919889] retained_intron	chr17	24895056	24897056
ENSMUST00000127293	ENSMUSG00000073436	Eme2	essential meiotic endonuclease 1 homolog 2 (S. pombe) [Source:MGI Symbol;Acc:MGI:1919889] retained_intron	chr17	24895063	24897063
ENSMUST00000128953	ENSMUSG00000073436	Eme2	essential meiotic endonuclease 1 homolog 2 (S. pombe) [Source:MGI Symbol;Acc:MGI:1919889] retained_intron	chr17	24895026	24897026
ENSMUST00000071739	ENSMUSG00000057177	Gsk3a	glycogen synthase kinase 3 alpha [Source:MGI Symbol;Acc:MGI:2152453]	chr7	25237852	25239852
ENSMUST00000108411	ENSMUSG00000057177	Gsk3a	glycogen synthase kinase 3 alpha [Source:MGI Symbol;Acc:MGI:2152453]	chr7	25237852	25239852
ENSMUST00000130066	ENSMUSG00000008763	Man1a2	mannosidase, alpha, class 1A, member 2 [Source:MGI Symbol;Acc:MGI:104676]	chr3	100684614	100686614
ENSMUST00000045295	ENSMUSG00000036833	Pnpla7	patatin-like phospholipase domain containing 7 [Source:MGI Symbol;Acc:MGI:2385325]	chr2	24974031	24976031
ENSMUST00000137913	ENSMUSG00000036833	Pnpla7	patatin-like phospholipase domain containing 7 [Source:MGI Symbol;Acc:MGI:2385325]	chr2	24974071	24976071
ENSMUST00000153618	ENSMUSG00000036833	Pnpla7	patatin-like phospholipase domain containing 7 [Source:MGI Symbol;Acc:MGI:2385325]	chr2	24974086	24976086
ENSMUST00000152777	ENSMUSG00000036833	Pnpla7	patatin-like phospholipase domain containing 7 [Source:MGI Symbol;Acc:MGI:2385325]	chr2	24974087	24976087
ENSMUST00000139031	ENSMUSG00000036833	Pnpla7	patatin-like phospholipase domain containing 7 [Source:MGI Symbol;Acc:MGI:2385325] processed_transcript	chr2	24974099	24976099
ENSMUST00000139643	ENSMUSG00000036833	Pnpla7	patatin-like phospholipase domain containing 7 [Source:MGI Symbol;Acc:MGI:2385325] retained_intron	chr2	24974146	24976146
ENSMUST00000115870	ENSMUSG00000024240	Epc1	enhancer of polycomb homolog 1 (Drosophila) [Source:MGI Symbol;Acc:MGI:1278322]	chr18	6516109	6518109
ENSMUST00000115390	ENSMUSG00000072082	Ccnf	cyclin F [Source:MGI Symbol;Acc:MGI:102551]	chr17	24251410	24253410
ENSMUST00000156215	ENSMUSG00000052712	BC004004	cDNA sequence BC004004 [Source:MGI Symbol;Acc:MGI:2136782] retained_intron	chr17	29266949	29268949
ENSMUST00000026217	ENSMUSG00000025199	Chuk	conserved helix-loop-helix ubiquitous kinase [Source:MGI Symbol;Acc:MGI:99484]	chr19	44107481	44109481
ENSMUST00000119591	ENSMUSG00000025199	Chuk	conserved helix-loop-helix ubiquitous kinase [Source:MGI Symbol;Acc:MGI:99484]	chr19	44107478	44109478
ENSMUST00000147423	ENSMUSG00000025199	Chuk	conserved helix-loop-helix ubiquitous kinase [Source:MGI Symbol;Acc:MGI:99484] retained_intron	chr19	44107470	44109470
ENSMUST00000146861	ENSMUSG00000025199	Chuk	conserved helix-loop-helix ubiquitous kinase [Source:MGI Symbol;Acc:MGI:99484] retained_intron	chr19	44107283	44109283
ENSMUST00000091355	ENSMUSG00000027506	Tpd52	tumor protein D52 [Source:MGI Symbol;Acc:MGI:107749]	chr3	9004479	9006479
ENSMUST00000063496	ENSMUSG00000027506	Tpd52	tumor protein D52 [Source:MGI Symbol;Acc:MGI:107749]	chr3	9004440	9006440
ENSMUST00000134788	ENSMUSG00000027506	Tpd52	tumor protein D52 [Source:MGI Symbol;Acc:MGI:107749]	chr3	9004479	9006479
ENSMUST00000129736	ENSMUSG00000027506	Tpd52	tumor protein D52 [Source:MGI Symbol;Acc:MGI:107749] processed_transcript	chr3	9004438	9006438
ENSMUST00000155450	ENSMUSG00000027506	Tpd52	tumor protein D52 [Source:MGI Symbol;Acc:MGI:107749]	chr3	9004479	9006479
ENSMUST00000171256	ENSMUSG00000024563	Smad2	SMAD family member 2 [Source:MGI Symbol;Acc:MGI:108051]	chr18	76240044	76242044
ENSMUST00000172198	ENSMUSG00000024563	Smad2	SMAD family member 2 [Source:MGI Symbol;Acc:MGI:108051]	chr18	76240172	76242172
ENSMUST00000113035	ENSMUSG00000001228	Uhrf1	ubiquitin-like, containing PHD and RING finger domains, 1 [Source:MGI Symbol;Acc:MGI:1338889]	chr17	56302311	56304311
ENSMUST00000113039	ENSMUSG00000001228	Uhrf1	ubiquitin-like, containing PHD and RING finger domains, 1 [Source:MGI Symbol;Acc:MGI:1338889]	chr17	56302346	56304346
ENSMUST00000142387	ENSMUSG00000001228	Uhrf1	ubiquitin-like, containing PHD and RING finger domains, 1 [Source:MGI Symbol;Acc:MGI:1338889]	chr17	56302405	56304405
ENSMUST00000059515	ENSMUSG00000021218	Gdi2	guanosine diphosphate (GDP) dissociation inhibitor 2 [Source:MGI Symbol;Acc:MGI:99845]	chr13	3536073	3538073
ENSMUST00000181730	ENSMUSG00000097872	Gm26702	predicted gene, 26702 [Source:MGI Symbol;Acc:MGI:5477196] lincRNA	chr2	25573429	25575429
ENSMUST00000003313	ENSMUSG00000003228	Grk5	G protein-coupled receptor kinase 5 [Source:MGI Symbol;Acc:MGI:109161]	chr19	60887747	60889747
ENSMUST00000107245	ENSMUSG00000008575	Nfib	nuclear factor I/B [Source:MGI Symbol;Acc:MGI:103188]	chr4	82505771	82507771
ENSMUST00000107246	ENSMUSG00000008575	Nfib	nuclear factor I/B [Source:MGI Symbol;Acc:MGI:103188]	chr4	82505771	82507771
ENSMUST00000148982	ENSMUSG00000008575	Nfib	nuclear factor I/B [Source:MGI Symbol;Acc:MGI:103188] retained_intron	chr4	82505765	82507765
ENSMUST00000135024	ENSMUSG00000008575	Nfib	nuclear factor I/B [Source:MGI Symbol;Acc:MGI:103188] retained_intron	chr4	82505780	82507780
ENSMUST00000109969	ENSMUSG00000027434	Nkx2-2	NK2 homeobox 2 [Source:MGI Symbol;Acc:MGI:97347] processed_transcript	chr2	147194244	147196244
ENSMUST00000172627	ENSMUSG00000027434	Nkx2-2	NK2 homeobox 2 [Source:MGI Symbol;Acc:MGI:97347] processed_transcript	chr2	147194243	147196243
ENSMUST00000131474	ENSMUSG00000028619	Tceanc2	transcription elongation factor A (SII) N-terminal and central domain containing 2 [Source:MGI Symbol;Acc:MGI:1913776] processed_transcript	chr4	107177669	107179669
ENSMUST00000146758	ENSMUSG00000034377	Tulp4	tubby like protein 4 [Source:MGI Symbol;Acc:MGI:1916092] processed_transcript	chr17	6104856	6106856
ENSMUST00000152672	ENSMUSG00000034377	Tulp4	tubby like protein 4 [Source:MGI Symbol;Acc:MGI:1916092] processed_transcript	chr17	6104856	6106856
ENSMUST00000149756	ENSMUSG00000034377	Tulp4	tubby like protein 4 [Source:MGI Symbol;Acc:MGI:1916092]	chr17	6104889	6106889
ENSMUST00000161235	ENSMUSG00000079144	A130010J15Rik	RIKEN cDNA A130010J15 gene [Source:MGI Symbol;Acc:MGI:2441776]	chr1	193171467	193173467
ENSMUST00000160077	ENSMUSG00000079144	A130010J15Rik	RIKEN cDNA A130010J15 gene [Source:MGI Symbol;Acc:MGI:2441776]	chr1	193171490	193173490
ENSMUST00000149815	ENSMUSG00000086777	Far2os2	fatty acyl CoA reductase 2, opposite strand 2 [Source:MGI Symbol;Acc:MGI:1925091] antisense	chr6	148047340	148049340
ENSMUST00000141691	ENSMUSG00000040435	Ppp1r15a	protein phosphatase 1, regulatory (inhibitor) subunit 15A [Source:MGI Symbol;Acc:MGI:1927072] retained_intron	chr7	45526147	45528147
ENSMUST00000167273	ENSMUSG00000040435	Ppp1r15a	protein phosphatase 1, regulatory (inhibitor) subunit 15A [Source:MGI Symbol;Acc:MGI:1927072]	chr7	45526147	45528147
ENSMUST00000025906	ENSMUSG00000024955	Esrra	estrogen related receptor, alpha [Source:MGI Symbol;Acc:MGI:1346831]	chr19	6921809	6923809
ENSMUST00000173635	ENSMUSG00000024955	Esrra	estrogen related receptor, alpha [Source:MGI Symbol;Acc:MGI:1346831]	chr19	6921762	6923762
ENSMUST00000173308	ENSMUSG00000024955	Esrra	estrogen related receptor, alpha [Source:MGI Symbol;Acc:MGI:1346831] processed_transcript	chr19	6921814	6923814
ENSMUST00000145192	ENSMUSG00000024955	Esrra	estrogen related receptor, alpha [Source:MGI Symbol;Acc:MGI:1346831] retained_intron	chr19	6921768	6923768
ENSMUST00000140791	ENSMUSG00000027339	Rassf2	Ras association (RalGDS/AF-6) domain family member 2 [Source:MGI Symbol;Acc:MGI:2442060]	chr2	132029167	132031167
ENSMUST00000153274	ENSMUSG00000028962	Slc4a2	solute carrier family 4 (anion exchanger), member 2 [Source:MGI Symbol;Acc:MGI:109351]	chr5	24421835	24423835
ENSMUST00000127315	ENSMUSG00000028962	Slc4a2	solute carrier family 4 (anion exchanger), member 2 [Source:MGI Symbol;Acc:MGI:109351] processed_transcript	chr5	24421851	24423851
ENSMUST00000141966	ENSMUSG00000028962	Slc4a2	solute carrier family 4 (anion exchanger), member 2 [Source:MGI Symbol;Acc:MGI:109351]	chr5	24421857	24423857
ENSMUST00000041730	ENSMUSG00000038765	Lmx1b	LIM homeobox transcription factor 1 beta [Source:MGI Symbol;Acc:MGI:1100513]	chr2	33640512	33642512
ENSMUST00000153646	ENSMUSG00000085984	1700001G11Rik	RIKEN cDNA 1700001G11 gene [Source:MGI Symbol;Acc:MGI:1916553] processed_transcript	chr14	66297130	66299130
ENSMUST00000131695	ENSMUSG00000022641	Bbx	bobby sox homolog (Drosophila) [Source:MGI Symbol;Acc:MGI:1917758] processed_transcript	chr16	50429913	50431913
ENSMUST00000066060	ENSMUSG00000048251	Bcl11b	B cell leukemia/lymphoma 11B [Source:MGI Symbol;Acc:MGI:1929913]	chr12	108003603	108005603
ENSMUST00000177442	ENSMUSG00000015943	Bola1	bolA-like 1 (E. coli) [Source:MGI Symbol;Acc:MGI:1916418]	chr3	96219710	96221710
ENSMUST00000037783	ENSMUSG00000034083	Ccdc174	coiled-coil domain containing 174 [Source:MGI Symbol;Acc:MGI:2444652]	chr6	91876051	91878051
ENSMUST00000136090	ENSMUSG00000034083	Ccdc174	coiled-coil domain containing 174 [Source:MGI Symbol;Acc:MGI:2444652] retained_intron	chr6	91876051	91878051
ENSMUST00000149546	ENSMUSG00000034083	Ccdc174	coiled-coil domain containing 174 [Source:MGI Symbol;Acc:MGI:2444652] processed_transcript	chr6	91876070	91878070
ENSMUST00000138868	ENSMUSG00000034083	Ccdc174	coiled-coil domain containing 174 [Source:MGI Symbol;Acc:MGI:2444652] retained_intron	chr6	91876073	91878073
ENSMUST00000139240	ENSMUSG00000034083	Ccdc174	coiled-coil domain containing 174 [Source:MGI Symbol;Acc:MGI:2444652] processed_transcript	chr6	91876073	91878073
ENSMUST00000047629	ENSMUSG00000041438	Cirh1a	cirrhosis, autosomal recessive 1A (human) [Source:MGI Symbol;Acc:MGI:1096573]	chr8	106891638	106893638
ENSMUST00000139578	ENSMUSG00000025917	Cops5	COP9 (constitutive photomorphogenic) homolog, subunit 5 (Arabidopsis thaliana) [Source:MGI Symbol;Acc:MGI:1349415] retained_intron	chr1	10037939	10039939
ENSMUST00000122156	ENSMUSG00000056763	Cspp1	centrosome and spindle pole associated protein 1 [Source:MGI Symbol;Acc:MGI:2681832]	chr1	10037771	10039771
ENSMUST00000118263	ENSMUSG00000056763	Cspp1	centrosome and spindle pole associated protein 1 [Source:MGI Symbol;Acc:MGI:2681832]	chr1	10037771	10039771
ENSMUST00000119714	ENSMUSG00000056763	Cspp1	centrosome and spindle pole associated protein 1 [Source:MGI Symbol;Acc:MGI:2681832]	chr1	10037783	10039783
ENSMUST00000134716	ENSMUSG00000056763	Cspp1	centrosome and spindle pole associated protein 1 [Source:MGI Symbol;Acc:MGI:2681832] retained_intron	chr1	10037821	10039821
ENSMUST00000050993	ENSMUSG00000021282	Eif5	eukaryotic translation initiation factor 5 [Source:MGI Symbol;Acc:MGI:95309]	chr12	111536851	111538851
ENSMUST00000136827	ENSMUSG00000028289	Epha7	Eph receptor A7 [Source:MGI Symbol;Acc:MGI:95276] processed_transcript	chr4	28813427	28815427
ENSMUST00000002889	ENSMUSG00000002812	Flii	flightless I homolog (Drosophila) [Source:MGI Symbol;Acc:MGI:1342286]	chr11	60727264	60729264
ENSMUST00000172924	ENSMUSG00000038518	Jarid2	jumonji, AT rich interactive domain 2 [Source:MGI Symbol;Acc:MGI:104813] processed_transcript	chr13	44729857	44731857
ENSMUST00000069009	ENSMUSG00000055435	Maf	avian musculoaponeurotic fibrosarcoma (v-maf) AS42 oncogene homolog [Source:MGI Symbol;Acc:MGI:96909]	chr8	115707097	115709097
ENSMUST00000160009	ENSMUSG00000022346	Myc	myelocytomatosis oncogene [Source:MGI Symbol;Acc:MGI:97250]	chr15	61985420	61987420
ENSMUST00000050872	ENSMUSG00000008575	Nfib	nuclear factor I/B [Source:MGI Symbol;Acc:MGI:103188]	chr4	82505309	82507309
ENSMUST00000064770	ENSMUSG00000008575	Nfib	nuclear factor I/B [Source:MGI Symbol;Acc:MGI:103188]	chr4	82505309	82507309
ENSMUST00000122918	ENSMUSG00000008575	Nfib	nuclear factor I/B [Source:MGI Symbol;Acc:MGI:103188] retained_intron	chr4	82505311	82507311
ENSMUST00000140874	ENSMUSG00000008575	Nfib	nuclear factor I/B [Source:MGI Symbol;Acc:MGI:103188] retained_intron	chr4	82505311	82507311
ENSMUST00000145970	ENSMUSG00000026773	Pfkfb3	6-phosphofructo-2-kinase/fructose-2,6-biphosphatase 3 [Source:MGI Symbol;Acc:MGI:2181202] processed_transcript	chr2	11500863	11502863
ENSMUST00000021519	ENSMUSG00000021099	Six6	sine oculis-related homeobox 6 [Source:MGI Symbol;Acc:MGI:1341840]	chr12	72937722	72939722
ENSMUST00000082606	ENSMUSG00000064540	Snord42a	small nucleolar RNA, C/D box 42A [Source:MGI Symbol;Acc:MGI:3819532] snoRNA	chr11	78181364	78183364
ENSMUST00000053760	ENSMUSG00000079470	Utp14b	UTP14, U3 small nucleolar ribonucleoprotein, homolog B (yeast) [Source:MGI Symbol;Acc:MGI:2445092]	chr1	78656036	78658036
ENSMUST00000181906	ENSMUSG00000097164	Cep83os	centrosomal protein 83, opposite strand [Source:MGI Symbol;Acc:MGI:1914973] lincRNA	chr10	94688614	94690614
ENSMUST00000044466	ENSMUSG00000018995	Nars2	asparaginyl-tRNA synthetase 2 (mitochondrial)(putative) [Source:MGI Symbol;Acc:MGI:2142075]	chr7	96949503	96951503
ENSMUST00000149204	ENSMUSG00000018995	Nars2	asparaginyl-tRNA synthetase 2 (mitochondrial)(putative) [Source:MGI Symbol;Acc:MGI:2142075] processed_transcript	chr7	96949519	96951519
ENSMUST00000107159	ENSMUSG00000018995	Nars2	asparaginyl-tRNA synthetase 2 (mitochondrial)(putative) [Source:MGI Symbol;Acc:MGI:2142075]	chr7	96949560	96951560
ENSMUST00000115860	ENSMUSG00000005982	Naa60	N(alpha)-acetyltransferase 60, NatF catalytic subunit [Source:MGI Symbol;Acc:MGI:1922013]	chr16	3882767	3884767
ENSMUST00000115275	ENSMUSG00000029769	Ccdc136	coiled-coil domain containing 136 [Source:MGI Symbol;Acc:MGI:1918128]	chr6	29394628	29396628
ENSMUST00000096084	ENSMUSG00000029769	Ccdc136	coiled-coil domain containing 136 [Source:MGI Symbol;Acc:MGI:1918128]	chr6	29394683	29396683
ENSMUST00000175215	ENSMUSG00000092956	Gm26220	predicted gene, 26220 [Source:MGI Symbol;Acc:MGI:5455997] miRNA	chr6	29394615	29396615
ENSMUST00000125305	ENSMUSG00000086126	5730457N03Rik	RIKEN cDNA 5730457N03 gene [Source:MGI Symbol;Acc:MGI:1917843] antisense	chr6	52314833	52316833
ENSMUST00000180894	ENSMUSG00000097292	A230107N01Rik	RIKEN cDNA A230107N01 gene [Source:MGI Symbol;Acc:MGI:2445042] antisense	chr13	84222176	84224176
ENSMUST00000146225	ENSMUSG00000022890	Atp5j	ATP synthase, H+ transporting, mitochondrial F0 complex, subunit F [Source:MGI Symbol;Acc:MGI:107777] processed_transcript	chr16	84833877	84835877
ENSMUST00000139835	ENSMUSG00000087413	Gm11266	predicted gene 11266 [Source:MGI Symbol;Acc:MGI:3649705] antisense	chr4	82506014	82508014
ENSMUST00000147206	ENSMUSG00000086279	Gm15634	predicted gene 15634 [Source:MGI Symbol;Acc:MGI:3783078] antisense	chr8	46150608	46152608
ENSMUST00000129645	ENSMUSG00000086645	Gm15743	predicted gene 15743 [Source:MGI Symbol;Acc:MGI:3783185] antisense	chr16	31428292	31430292
ENSMUST00000181939	ENSMUSG00000097027	Gm26559	predicted gene, 26559 [Source:MGI Symbol;Acc:MGI:5477053] lincRNA	chr13	99514726	99516726
ENSMUST00000050103	ENSMUSG00000044312	Neurog3	neurogenin 3 [Source:MGI Symbol;Acc:MGI:893591]	chr10	62131088	62133088
ENSMUST00000123222	ENSMUSG00000028677	Rnf220	ring finger protein 220 [Source:MGI Symbol;Acc:MGI:1913993] processed_transcript	chr4	117495012	117497012
ENSMUST00000070533	ENSMUSG00000051951	Xkr4	X Kell blood group precursor related family member 4 [Source:MGI Symbol;Acc:MGI:3528744]	chr1	3671499	3673499
ENSMUST00000177577	ENSMUSG00000035171	1110059E24Rik	RIKEN cDNA 1110059E24 gene [Source:MGI Symbol;Acc:MGI:1913456]	chr19	21652729	21654729
ENSMUST00000180304	ENSMUSG00000035171	1110059E24Rik	RIKEN cDNA 1110059E24 gene [Source:MGI Symbol;Acc:MGI:1913456]	chr19	21652611	21654611
ENSMUST00000105348	ENSMUSG00000035478	Mbd3	methyl-CpG binding domain protein 3 [Source:MGI Symbol;Acc:MGI:1333812]	chr10	80399423	80401423
ENSMUST00000084418	ENSMUSG00000025147	Mob2	MOB kinase activator 2 [Source:MGI Symbol;Acc:MGI:1919891]	chr7	142061035	142063035
ENSMUST00000141612	ENSMUSG00000028468	Rgp1	RGP1 retrograde golgi transport homolog (S. cerevisiae) [Source:MGI Symbol;Acc:MGI:1915956] retained_intron	chr4	43577735	43579735
ENSMUST00000019482	ENSMUSG00000019338	Zfp687	zinc finger protein 687 [Source:MGI Symbol;Acc:MGI:1925516]	chr3	95015239	95017239
ENSMUST00000126222	ENSMUSG00000019338	Zfp687	zinc finger protein 687 [Source:MGI Symbol;Acc:MGI:1925516] retained_intron	chr3	95015224	95017224
ENSMUST00000149747	ENSMUSG00000019338	Zfp687	zinc finger protein 687 [Source:MGI Symbol;Acc:MGI:1925516]	chr3	95015225	95017225
ENSMUST00000128438	ENSMUSG00000019338	Zfp687	zinc finger protein 687 [Source:MGI Symbol;Acc:MGI:1925516]	chr3	95015219	95017219
ENSMUST00000181169	ENSMUSG00000097432	Gm20603	predicted gene 20603 [Source:MGI Symbol;Acc:MGI:5298204] lincRNA	chr9	21032358	21034358
ENSMUST00000122714	ENSMUSG00000084663	Mir1900	microRNA 1900 [Source:MGI Symbol;Acc:MGI:3811415] miRNA	chr9	21032329	21034329
ENSMUST00000132133	ENSMUSG00000034472	Rasd2	RASD family, member 2 [Source:MGI Symbol;Acc:MGI:1922391]	chr8	75212500	75214500
ENSMUST00000174405	ENSMUSG00000053046	Brsk2	BR serine/threonine kinase 2 [Source:MGI Symbol;Acc:MGI:1923020]	chr7	141948005	141950005
ENSMUST00000105989	ENSMUSG00000053046	Brsk2	BR serine/threonine kinase 2 [Source:MGI Symbol;Acc:MGI:1923020]	chr7	141948081	141950081
ENSMUST00000075528	ENSMUSG00000053046	Brsk2	BR serine/threonine kinase 2 [Source:MGI Symbol;Acc:MGI:1923020]	chr7	141948084	141950084
ENSMUST00000174499	ENSMUSG00000053046	Brsk2	BR serine/threonine kinase 2 [Source:MGI Symbol;Acc:MGI:1923020]	chr7	141948084	141950084
ENSMUST00000092915	ENSMUSG00000020741	Cluh	clustered mitochondria (cluA/CLU1) homolog [Source:MGI Symbol;Acc:MGI:1921398]	chr11	74647513	74649513
ENSMUST00000117818	ENSMUSG00000020741	Cluh	clustered mitochondria (cluA/CLU1) homolog [Source:MGI Symbol;Acc:MGI:1921398]	chr11	74647513	74649513
ENSMUST00000155558	ENSMUSG00000020741	Cluh	clustered mitochondria (cluA/CLU1) homolog [Source:MGI Symbol;Acc:MGI:1921398] retained_intron	chr11	74647538	74649538
ENSMUST00000151851	ENSMUSG00000087264	Gad1os	glutamate decarboxylase 1, opposite strand [Source:MGI Symbol;Acc:MGI:1916236] antisense	chr2	70563358	70565358
ENSMUST00000091710	ENSMUSG00000080076	Hist1h2aj	histone cluster 1, H2aj [Source:MGI Symbol;Acc:MGI:2448312] unprocessed_pseudogene	chr13	21721809	21723809
ENSMUST00000073127	ENSMUSG00000035024	Ncapd3	non-SMC condensin II complex, subunit D3 [Source:MGI Symbol;Acc:MGI:2142989]	chr9	27028173	27030173
ENSMUST00000086198	ENSMUSG00000035024	Ncapd3	non-SMC condensin II complex, subunit D3 [Source:MGI Symbol;Acc:MGI:2142989]	chr9	27028173	27030173
ENSMUST00000171486	ENSMUSG00000024283	Wac	WW domain containing adaptor with coiled-coil [Source:MGI Symbol;Acc:MGI:2387357]	chr18	7867064	7869064
ENSMUST00000170932	ENSMUSG00000024283	Wac	WW domain containing adaptor with coiled-coil [Source:MGI Symbol;Acc:MGI:2387357]	chr18	7867194	7869194
ENSMUST00000167020	ENSMUSG00000024283	Wac	WW domain containing adaptor with coiled-coil [Source:MGI Symbol;Acc:MGI:2387357]	chr18	7867195	7869195
ENSMUST00000165572	ENSMUSG00000024283	Wac	WW domain containing adaptor with coiled-coil [Source:MGI Symbol;Acc:MGI:2387357] retained_intron	chr18	7867239	7869239
ENSMUST00000159893	ENSMUSG00000039233	Tbce	tubulin-specific chaperone E [Source:MGI Symbol;Acc:MGI:1917680]	chr13	14039580	14041580
ENSMUST00000039894	ENSMUSG00000039233	Tbce	tubulin-specific chaperone E [Source:MGI Symbol;Acc:MGI:1917680]	chr13	14039639	14041639
ENSMUST00000162326	ENSMUSG00000039233	Tbce	tubulin-specific chaperone E [Source:MGI Symbol;Acc:MGI:1917680]	chr13	14039639	14041639
ENSMUST00000159239	ENSMUSG00000039233	Tbce	tubulin-specific chaperone E [Source:MGI Symbol;Acc:MGI:1917680] retained_intron	chr13	14039622	14041622
ENSMUST00000159966	ENSMUSG00000039233	Tbce	tubulin-specific chaperone E [Source:MGI Symbol;Acc:MGI:1917680] retained_intron	chr13	14039613	14041613
ENSMUST00000160304	ENSMUSG00000039233	Tbce	tubulin-specific chaperone E [Source:MGI Symbol;Acc:MGI:1917680] retained_intron	chr13	14039597	14041597
ENSMUST00000160776	ENSMUSG00000039233	Tbce	tubulin-specific chaperone E [Source:MGI Symbol;Acc:MGI:1917680] retained_intron	chr13	14039618	14041618
ENSMUST00000134826	ENSMUSG00000049327	Setd8	SET domain containing (lysine methyltransferase) 8 [Source:MGI Symbol;Acc:MGI:1915206] retained_intron	chr5	124443782	124445782
ENSMUST00000016344	ENSMUSG00000016200	Syt14	synaptotagmin XIV [Source:MGI Symbol;Acc:MGI:2444490]	chr1	193035699	193037699
ENSMUST00000142270	ENSMUSG00000075070	4932412D23Rik	RIKEN cDNA 4932412D23 gene [Source:MGI Symbol;Acc:MGI:1922972] processed_transcript	chr16	42875588	42877588
ENSMUST00000147181	ENSMUSG00000075070	4932412D23Rik	RIKEN cDNA 4932412D23 gene [Source:MGI Symbol;Acc:MGI:1922972] processed_transcript	chr16	42875741	42877741
ENSMUST00000130331	ENSMUSG00000075070	4932412D23Rik	RIKEN cDNA 4932412D23 gene [Source:MGI Symbol;Acc:MGI:1922972] processed_transcript	chr16	42875747	42877747
ENSMUST00000087659	ENSMUSG00000042807	Hecw2	HECT, C2 and WW domain containing E3 ubiquitin protein ligase 2 [Source:MGI Symbol;Acc:MGI:2685817]	chr1	54195035	54197035
ENSMUST00000097741	ENSMUSG00000042807	Hecw2	HECT, C2 and WW domain containing E3 ubiquitin protein ligase 2 [Source:MGI Symbol;Acc:MGI:2685817]	chr1	54195035	54197035
ENSMUST00000146850	ENSMUSG00000042807	Hecw2	HECT, C2 and WW domain containing E3 ubiquitin protein ligase 2 [Source:MGI Symbol;Acc:MGI:2685817] retained_intron	chr1	54195169	54197169
ENSMUST00000165638	.	.	.	chr13	21722132	21724132
ENSMUST00000181109	ENSMUSG00000097792	Gm27042	predicted gene, 27042 [Source:MGI Symbol;Acc:MGI:5504157] lincRNA	chr19	40587433	40589433
ENSMUST00000132980	ENSMUSG00000038495	Otud7b	OTU domain containing 7B [Source:MGI Symbol;Acc:MGI:2654703]	chr3	96102525	96104525
ENSMUST00000138206	ENSMUSG00000038495	Otud7b	OTU domain containing 7B [Source:MGI Symbol;Acc:MGI:2654703]	chr3	96102525	96104525
ENSMUST00000090785	ENSMUSG00000038495	Otud7b	OTU domain containing 7B [Source:MGI Symbol;Acc:MGI:2654703]	chr3	96102525	96104525
ENSMUST00000035519	ENSMUSG00000038495	Otud7b	OTU domain containing 7B [Source:MGI Symbol;Acc:MGI:2654703]	chr3	96102525	96104525
ENSMUST00000146660	ENSMUSG00000038495	Otud7b	OTU domain containing 7B [Source:MGI Symbol;Acc:MGI:2654703] processed_transcript	chr3	96102546	96104546
ENSMUST00000035779	ENSMUSG00000032883	Acsl3	acyl-CoA synthetase long-chain family member 3 [Source:MGI Symbol;Acc:MGI:1921455]	chr1	78655823	78657823
ENSMUST00000134566	ENSMUSG00000032883	Acsl3	acyl-CoA synthetase long-chain family member 3 [Source:MGI Symbol;Acc:MGI:1921455]	chr1	78655881	78657881
ENSMUST00000142704	ENSMUSG00000032883	Acsl3	acyl-CoA synthetase long-chain family member 3 [Source:MGI Symbol;Acc:MGI:1921455]	chr1	78655881	78657881
ENSMUST00000082833	ENSMUSG00000064767	Snord35b	small nucleolar RNA, C/D box 35B [Source:MGI Symbol;Acc:MGI:1351321] snoRNA	chr7	45123112	45125112
ENSMUST00000107772	ENSMUSG00000035495	Tstd2	thiosulfate sulfurtransferase (rhodanese)-like domain containing 2 [Source:MGI Symbol;Acc:MGI:3039624]	chr4	46138476	46140476
ENSMUST00000107770	ENSMUSG00000035495	Tstd2	thiosulfate sulfurtransferase (rhodanese)-like domain containing 2 [Source:MGI Symbol;Acc:MGI:3039624]	chr4	46138439	46140439
ENSMUST00000160008	ENSMUSG00000035495	Tstd2	thiosulfate sulfurtransferase (rhodanese)-like domain containing 2 [Source:MGI Symbol;Acc:MGI:3039624] retained_intron	chr4	46138414	46140414
ENSMUST00000144495	ENSMUSG00000035495	Tstd2	thiosulfate sulfurtransferase (rhodanese)-like domain containing 2 [Source:MGI Symbol;Acc:MGI:3039624]	chr4	46138410	46140410
ENSMUST00000156021	ENSMUSG00000035495	Tstd2	thiosulfate sulfurtransferase (rhodanese)-like domain containing 2 [Source:MGI Symbol;Acc:MGI:3039624]	chr4	46138456	46140456
ENSMUST00000108022	ENSMUSG00000072582	Ptrh2	peptidyl-tRNA hydrolase 2 [Source:MGI Symbol;Acc:MGI:2444848]	chr11	86681983	86683983
ENSMUST00000108021	ENSMUSG00000072582	Ptrh2	peptidyl-tRNA hydrolase 2 [Source:MGI Symbol;Acc:MGI:2444848]	chr11	86681983	86683983
ENSMUST00000114919	ENSMUSG00000025783	4930412O13Rik	RIKEN cDNA 4930412O13 gene [Source:MGI Symbol;Acc:MGI:1921185]	chr2	9880634	9882634
ENSMUST00000026076	ENSMUSG00000025089	Gfra1	glial cell line derived neurotrophic factor family receptor alpha 1 [Source:MGI Symbol;Acc:MGI:1100842]	chr19	58455399	58457399
ENSMUST00000152507	ENSMUSG00000025089	Gfra1	glial cell line derived neurotrophic factor family receptor alpha 1 [Source:MGI Symbol;Acc:MGI:1100842]	chr19	58455302	58457302
ENSMUST00000140141	ENSMUSG00000025089	Gfra1	glial cell line derived neurotrophic factor family receptor alpha 1 [Source:MGI Symbol;Acc:MGI:1100842]	chr19	58455360	58457360
ENSMUST00000112844	ENSMUSG00000026333	Gin1	gypsy retrotransposon integrase 1 [Source:MGI Symbol;Acc:MGI:2182036]	chr1	97768170	97770170
ENSMUST00000112842	ENSMUSG00000026333	Gin1	gypsy retrotransposon integrase 1 [Source:MGI Symbol;Acc:MGI:2182036]	chr1	97768177	97770177
ENSMUST00000027571	ENSMUSG00000026333	Gin1	gypsy retrotransposon integrase 1 [Source:MGI Symbol;Acc:MGI:2182036]	chr1	97768195	97770195
ENSMUST00000122925	ENSMUSG00000026333	Gin1	gypsy retrotransposon integrase 1 [Source:MGI Symbol;Acc:MGI:2182036] processed_transcript	chr1	97768199	97770199
ENSMUST00000138142	ENSMUSG00000026333	Gin1	gypsy retrotransposon integrase 1 [Source:MGI Symbol;Acc:MGI:2182036]	chr1	97768208	97770208
ENSMUST00000077706	ENSMUSG00000032530	Lyzl4	lysozyme-like 4 [Source:MGI Symbol;Acc:MGI:1916282]	chr9	121641567	121643567
ENSMUST00000125075	ENSMUSG00000032530	Lyzl4	lysozyme-like 4 [Source:MGI Symbol;Acc:MGI:1916282]	chr9	121641527	121643527
ENSMUST00000110028	ENSMUSG00000027424	Mgme1	mitochondrial genome maintainance exonuclease 1 [Source:MGI Symbol;Acc:MGI:1921778]	chr2	144268661	144270661
ENSMUST00000028910	ENSMUSG00000027424	Mgme1	mitochondrial genome maintainance exonuclease 1 [Source:MGI Symbol;Acc:MGI:1921778]	chr2	144268898	144270898
ENSMUST00000110027	ENSMUSG00000027424	Mgme1	mitochondrial genome maintainance exonuclease 1 [Source:MGI Symbol;Acc:MGI:1921778]	chr2	144268939	144270939
ENSMUST00000147345	ENSMUSG00000026766	Mmadhc	methylmalonic aciduria (cobalamin deficiency) cblD type, with homocystinuria [Source:MGI Symbol;Acc:MGI:1923786] processed_transcript	chr2	50296696	50298696
ENSMUST00000102769	ENSMUSG00000026766	Mmadhc	methylmalonic aciduria (cobalamin deficiency) cblD type, with homocystinuria [Source:MGI Symbol;Acc:MGI:1923786]	chr2	50296718	50298718
ENSMUST00000134480	ENSMUSG00000026766	Mmadhc	methylmalonic aciduria (cobalamin deficiency) cblD type, with homocystinuria [Source:MGI Symbol;Acc:MGI:1923786] processed_transcript	chr2	50296688	50298688
ENSMUST00000144143	ENSMUSG00000026766	Mmadhc	methylmalonic aciduria (cobalamin deficiency) cblD type, with homocystinuria [Source:MGI Symbol;Acc:MGI:1923786]	chr2	50296682	50298682
ENSMUST00000154254	ENSMUSG00000026766	Mmadhc	methylmalonic aciduria (cobalamin deficiency) cblD type, with homocystinuria [Source:MGI Symbol;Acc:MGI:1923786] processed_transcript	chr2	50296424	50298424
ENSMUST00000140563	ENSMUSG00000026766	Mmadhc	methylmalonic aciduria (cobalamin deficiency) cblD type, with homocystinuria [Source:MGI Symbol;Acc:MGI:1923786] processed_transcript	chr2	50296677	50298677
ENSMUST00000152322	ENSMUSG00000035969	Rusc2	RUN and SH3 domain containing 2 [Source:MGI Symbol;Acc:MGI:2140371]	chr4	43381508	43383508
ENSMUST00000171190	ENSMUSG00000043833	2900005J15Rik	RIKEN cDNA 2900005J15 gene [Source:MGI Symbol;Acc:MGI:1914511] processed_transcript	chr5	25098981	25100981
ENSMUST00000048490	ENSMUSG00000025762	Larp1b	La ribonucleoprotein domain family, member 1B [Source:MGI Symbol;Acc:MGI:1914604]	chr3	40948629	40950629
ENSMUST00000139848	ENSMUSG00000034472	Rasd2	RASD family, member 2 [Source:MGI Symbol;Acc:MGI:1922391]	chr8	75211942	75213942
ENSMUST00000176961	ENSMUSG00000073433	Arhgdig	Rho GDP dissociation inhibitor (GDI) gamma [Source:MGI Symbol;Acc:MGI:108430]	chr17	26201144	26203144
ENSMUST00000155556	ENSMUSG00000073433	Arhgdig	Rho GDP dissociation inhibitor (GDI) gamma [Source:MGI Symbol;Acc:MGI:108430] retained_intron	chr17	26201145	26203145
ENSMUST00000119353	ENSMUSG00000019428	Fkbp8	FK506 binding protein 8 [Source:MGI Symbol;Acc:MGI:1341070]	chr8	70525722	70527722
ENSMUST00000075491	ENSMUSG00000019428	Fkbp8	FK506 binding protein 8 [Source:MGI Symbol;Acc:MGI:1341070]	chr8	70525745	70527745
ENSMUST00000156728	ENSMUSG00000026787	Gad2	glutamic acid decarboxylase 2 [Source:MGI Symbol;Acc:MGI:95634] processed_transcript	chr2	22621302	22623302
ENSMUST00000030091	ENSMUSG00000028394	Pole3	polymerase (DNA directed), epsilon 3 (p17 subunit) [Source:MGI Symbol;Acc:MGI:1933378]	chr4	62525069	62527069
ENSMUST00000128100	ENSMUSG00000028394	Pole3	polymerase (DNA directed), epsilon 3 (p17 subunit) [Source:MGI Symbol;Acc:MGI:1933378]	chr4	62525069	62527069
ENSMUST00000129930	ENSMUSG00000028394	Pole3	polymerase (DNA directed), epsilon 3 (p17 subunit) [Source:MGI Symbol;Acc:MGI:1933378] retained_intron	chr4	62525039	62527039
ENSMUST00000123670	ENSMUSG00000024186	Rgs11	regulator of G-protein signaling 11 [Source:MGI Symbol;Acc:MGI:1354739] retained_intron	chr17	26201010	26203010
ENSMUST00000147819	ENSMUSG00000019437	Tlcd1	TLC domain containing 1 [Source:MGI Symbol;Acc:MGI:1915572]	chr11	78176128	78178128
ENSMUST00000145507	ENSMUSG00000019437	Tlcd1	TLC domain containing 1 [Source:MGI Symbol;Acc:MGI:1915572] processed_transcript	chr11	78176147	78178147
ENSMUST00000107786	ENSMUSG00000020866	Cacna1g	calcium channel, voltage-dependent, T type, alpha 1G subunit [Source:MGI Symbol;Acc:MGI:1201678]	chr11	94474101	94476101
ENSMUST00000107791	ENSMUSG00000020866	Cacna1g	calcium channel, voltage-dependent, T type, alpha 1G subunit [Source:MGI Symbol;Acc:MGI:1201678]	chr11	94474101	94476101
ENSMUST00000103166	ENSMUSG00000020866	Cacna1g	calcium channel, voltage-dependent, T type, alpha 1G subunit [Source:MGI Symbol;Acc:MGI:1201678]	chr11	94474101	94476101
ENSMUST00000107792	ENSMUSG00000020866	Cacna1g	calcium channel, voltage-dependent, T type, alpha 1G subunit [Source:MGI Symbol;Acc:MGI:1201678]	chr11	94474101	94476101
ENSMUST00000100561	ENSMUSG00000020866	Cacna1g	calcium channel, voltage-dependent, T type, alpha 1G subunit [Source:MGI Symbol;Acc:MGI:1201678]	chr11	94474101	94476101
ENSMUST00000107793	ENSMUSG00000020866	Cacna1g	calcium channel, voltage-dependent, T type, alpha 1G subunit [Source:MGI Symbol;Acc:MGI:1201678]	chr11	94474101	94476101
ENSMUST00000107788	ENSMUSG00000020866	Cacna1g	calcium channel, voltage-dependent, T type, alpha 1G subunit [Source:MGI Symbol;Acc:MGI:1201678]	chr11	94474101	94476101
ENSMUST00000107790	ENSMUSG00000020866	Cacna1g	calcium channel, voltage-dependent, T type, alpha 1G subunit [Source:MGI Symbol;Acc:MGI:1201678]	chr11	94474101	94476101
ENSMUST00000107789	ENSMUSG00000020866	Cacna1g	calcium channel, voltage-dependent, T type, alpha 1G subunit [Source:MGI Symbol;Acc:MGI:1201678]	chr11	94474101	94476101
ENSMUST00000021234	ENSMUSG00000020866	Cacna1g	calcium channel, voltage-dependent, T type, alpha 1G subunit [Source:MGI Symbol;Acc:MGI:1201678]	chr11	94474199	94476199
ENSMUST00000107785	ENSMUSG00000020866	Cacna1g	calcium channel, voltage-dependent, T type, alpha 1G subunit [Source:MGI Symbol;Acc:MGI:1201678]	chr11	94474101	94476101
ENSMUST00000123121	ENSMUSG00000042662	Dusp15	dual specificity phosphatase-like 15 [Source:MGI Symbol;Acc:MGI:1934928]	chr2	152951457	152953457
ENSMUST00000016672	ENSMUSG00000016528	Mapkapk2	MAP kinase-activated protein kinase 2 [Source:MGI Symbol;Acc:MGI:109298]	chr1	131097544	131099544
ENSMUST00000109297	ENSMUSG00000060098	Prmt7	protein arginine N-methyltransferase 7 [Source:MGI Symbol;Acc:MGI:2384879]	chr8	106209021	106211021
ENSMUST00000147063	ENSMUSG00000060098	Prmt7	protein arginine N-methyltransferase 7 [Source:MGI Symbol;Acc:MGI:2384879] retained_intron	chr8	106209035	106211035
ENSMUST00000109296	ENSMUSG00000060098	Prmt7	protein arginine N-methyltransferase 7 [Source:MGI Symbol;Acc:MGI:2384879]	chr8	106209216	106211216
ENSMUST00000038384	ENSMUSG00000035851	Ythdc1	YTH domain containing 1 [Source:MGI Symbol;Acc:MGI:2443713]	chr5	86802562	86804562
ENSMUST00000136378	ENSMUSG00000074578	1500012F01Rik	RIKEN cDNA 1500012F01 gene [Source:MGI Symbol;Acc:MGI:1916199] retained_intron	chr2	167061219	167063219
ENSMUST00000125841	ENSMUSG00000074578	1500012F01Rik	RIKEN cDNA 1500012F01 gene [Source:MGI Symbol;Acc:MGI:1916199] retained_intron	chr2	167061221	167063221
ENSMUST00000145859	ENSMUSG00000074578	1500012F01Rik	RIKEN cDNA 1500012F01 gene [Source:MGI Symbol;Acc:MGI:1916199] retained_intron	chr2	167061231	167063231
ENSMUST00000141916	ENSMUSG00000058454	Dhcr7	7-dehydrocholesterol reductase [Source:MGI Symbol;Acc:MGI:1298378]	chr7	143828075	143830075
ENSMUST00000144034	ENSMUSG00000058454	Dhcr7	7-dehydrocholesterol reductase [Source:MGI Symbol;Acc:MGI:1298378]	chr7	143828232	143830232
ENSMUST00000143338	ENSMUSG00000058454	Dhcr7	7-dehydrocholesterol reductase [Source:MGI Symbol;Acc:MGI:1298378]	chr7	143828236	143830236
ENSMUST00000159108	ENSMUSG00000089787	Gm15825	predicted gene 15825 [Source:MGI Symbol;Acc:MGI:3801887] antisense	chr1	19104841	19106841
ENSMUST00000184735	ENSMUSG00000098430	Gm27494	predicted gene, 27494 [Source:MGI Symbol;Acc:MGI:5530876] misc_RNA	chr2	167061014	167063014
ENSMUST00000131495	ENSMUSG00000038210	Hoxa11	homeobox A11 [Source:MGI Symbol;Acc:MGI:96172] processed_transcript	chr6	52245796	52247796
ENSMUST00000173348	ENSMUSG00000029112	Nkx1-1	NK1 transcription factor related, locus 1 (Drosophila) [Source:MGI Symbol;Acc:MGI:109346]	chr5	33433977	33435977
ENSMUST00000067020	ENSMUSG00000054160	Nkx2-4	NK2 homeobox 4 [Source:MGI Symbol;Acc:MGI:97349]	chr2	147085446	147087446
ENSMUST00000087086	ENSMUSG00000004872	Pax3	paired box 3 [Source:MGI Symbol;Acc:MGI:97487]	chr1	78197135	78199135
ENSMUST00000172555	ENSMUSG00000004872	Pax3	paired box 3 [Source:MGI Symbol;Acc:MGI:97487] processed_transcript	chr1	78197114	78199114
ENSMUST00000118470	ENSMUSG00000027660	Skil	SKI-like [Source:MGI Symbol;Acc:MGI:106203]	chr3	31093056	31095056
ENSMUST00000144756	ENSMUSG00000027660	Skil	SKI-like [Source:MGI Symbol;Acc:MGI:106203] retained_intron	chr3	31093059	31095059
ENSMUST00000029194	ENSMUSG00000027660	Skil	SKI-like [Source:MGI Symbol;Acc:MGI:106203]	chr3	31093059	31095059
ENSMUST00000123532	ENSMUSG00000027660	Skil	SKI-like [Source:MGI Symbol;Acc:MGI:106203]	chr3	31093063	31095063
ENSMUST00000117728	ENSMUSG00000027660	Skil	SKI-like [Source:MGI Symbol;Acc:MGI:106203]	chr3	31093123	31095123
ENSMUST00000118375	ENSMUSG00000038517	Tbkbp1	TBK1 binding protein 1 [Source:MGI Symbol;Acc:MGI:1920424]	chr11	97150047	97152047
ENSMUST00000107613	ENSMUSG00000038517	Tbkbp1	TBK1 binding protein 1 [Source:MGI Symbol;Acc:MGI:1920424]	chr11	97150049	97152049
ENSMUST00000057043	ENSMUSG00000028619	Tceanc2	transcription elongation factor A (SII) N-terminal and central domain containing 2 [Source:MGI Symbol;Acc:MGI:1913776]	chr4	107178548	107180548
ENSMUST00000160124	ENSMUSG00000084786	Ubl5	ubiquitin-like 5 [Source:MGI Symbol;Acc:MGI:1913427]	chr9	20643039	20645039
ENSMUST00000161834	ENSMUSG00000084786	Ubl5	ubiquitin-like 5 [Source:MGI Symbol;Acc:MGI:1913427]	chr9	20643216	20645216
ENSMUST00000136053	ENSMUSG00000087060	Eldr	Egfr long non-coding downstream RNA [Source:MGI Symbol;Acc:MGI:1919985] processed_transcript	chr11	16951283	16953283
ENSMUST00000129398	ENSMUSG00000062906	Hdac10	histone deacetylase 10 [Source:MGI Symbol;Acc:MGI:2158340] processed_transcript	chr15	89128654	89130654
ENSMUST00000082197	ENSMUSG00000062906	Hdac10	histone deacetylase 10 [Source:MGI Symbol;Acc:MGI:2158340]	chr15	89128701	89130701
ENSMUST00000143465	ENSMUSG00000062906	Hdac10	histone deacetylase 10 [Source:MGI Symbol;Acc:MGI:2158340] retained_intron	chr15	89128652	89130652
ENSMUST00000128908	ENSMUSG00000062906	Hdac10	histone deacetylase 10 [Source:MGI Symbol;Acc:MGI:2158340] retained_intron	chr15	89128662	89130662
ENSMUST00000134111	ENSMUSG00000062906	Hdac10	histone deacetylase 10 [Source:MGI Symbol;Acc:MGI:2158340] retained_intron	chr15	89128680	89130680
ENSMUST00000042105	ENSMUSG00000040435	Ppp1r15a	protein phosphatase 1, regulatory (inhibitor) subunit 15A [Source:MGI Symbol;Acc:MGI:1927072]	chr7	45526269	45528269
ENSMUST00000001256	ENSMUSG00000001227	Sema6b	sema domain, transmembrane domain (TM), and cytoplasmic domain, (semaphorin) 6B [Source:MGI Symbol;Acc:MGI:1202889]	chr17	56140344	56142344
ENSMUST00000099759	ENSMUSG00000075070	4932412D23Rik	RIKEN cDNA 4932412D23 gene [Source:MGI Symbol;Acc:MGI:1922972] processed_transcript	chr16	42875763	42877763
ENSMUST00000142853	ENSMUSG00000035640	Dos	downstream of Stk11 [Source:MGI Symbol;Acc:MGI:1354170]	chr10	80140836	80142836
ENSMUST00000147022	ENSMUSG00000019338	Zfp687	zinc finger protein 687 [Source:MGI Symbol;Acc:MGI:1925516] retained_intron	chr3	95015405	95017405
ENSMUST00000137799	ENSMUSG00000019338	Zfp687	zinc finger protein 687 [Source:MGI Symbol;Acc:MGI:1925516]	chr3	95015438	95017438
ENSMUST00000132195	ENSMUSG00000019338	Zfp687	zinc finger protein 687 [Source:MGI Symbol;Acc:MGI:1925516]	chr3	95015449	95017449
ENSMUST00000155447	ENSMUSG00000041180	Hectd2	HECT domain containing 2 [Source:MGI Symbol;Acc:MGI:2442663] retained_intron	chr19	36552833	36554833
ENSMUST00000155594	ENSMUSG00000041180	Hectd2	HECT domain containing 2 [Source:MGI Symbol;Acc:MGI:2442663]	chr19	36552864	36554864
ENSMUST00000038830	ENSMUSG00000035171	1110059E24Rik	RIKEN cDNA 1110059E24 gene [Source:MGI Symbol;Acc:MGI:1913456]	chr19	21652977	21654977
ENSMUST00000179553	ENSMUSG00000035171	1110059E24Rik	RIKEN cDNA 1110059E24 gene [Source:MGI Symbol;Acc:MGI:1913456]	chr19	21652801	21654801
ENSMUST00000179768	ENSMUSG00000035171	1110059E24Rik	RIKEN cDNA 1110059E24 gene [Source:MGI Symbol;Acc:MGI:1913456]	chr19	21652918	21654918
ENSMUST00000178523	ENSMUSG00000035171	1110059E24Rik	RIKEN cDNA 1110059E24 gene [Source:MGI Symbol;Acc:MGI:1913456]	chr19	21652918	21654918
ENSMUST00000178781	ENSMUSG00000035171	1110059E24Rik	RIKEN cDNA 1110059E24 gene [Source:MGI Symbol;Acc:MGI:1913456] retained_intron	chr19	21652794	21654794
ENSMUST00000167885	ENSMUSG00000007656	Arpp19	cAMP-regulated phosphoprotein 19 [Source:MGI Symbol;Acc:MGI:1891691]	chr9	75035817	75037817
ENSMUST00000169188	ENSMUSG00000007656	Arpp19	cAMP-regulated phosphoprotein 19 [Source:MGI Symbol;Acc:MGI:1891691]	chr9	75035915	75037915
ENSMUST00000145687	ENSMUSG00000019774	Mtrf1l	mitochondrial translational release factor 1-like [Source:MGI Symbol;Acc:MGI:1918830] processed_transcript	chr10	5823547	5825547
ENSMUST00000141630	ENSMUSG00000025747	Tyms	thymidylate synthase [Source:MGI Symbol;Acc:MGI:98878]	chr5	30073582	30075582
ENSMUST00000026846	ENSMUSG00000025747	Tyms	thymidylate synthase [Source:MGI Symbol;Acc:MGI:98878]	chr5	30073618	30075618
ENSMUST00000134298	ENSMUSG00000025747	Tyms	thymidylate synthase [Source:MGI Symbol;Acc:MGI:98878] retained_intron	chr5	30073587	30075587
ENSMUST00000138520	ENSMUSG00000025747	Tyms	thymidylate synthase [Source:MGI Symbol;Acc:MGI:98878] processed_transcript	chr5	30073523	30075523
ENSMUST00000154751	ENSMUSG00000025747	Tyms	thymidylate synthase [Source:MGI Symbol;Acc:MGI:98878] retained_intron	chr5	30073615	30075615
ENSMUST00000055349	ENSMUSG00000053347	Zfp943	zinc finger prtoein 943 [Source:MGI Symbol;Acc:MGI:1921920]	chr17	21960550	21962550
ENSMUST00000153985	ENSMUSG00000053347	Zfp943	zinc finger prtoein 943 [Source:MGI Symbol;Acc:MGI:1921920]	chr17	21960557	21962557
ENSMUST00000174015	ENSMUSG00000053347	Zfp943	zinc finger prtoein 943 [Source:MGI Symbol;Acc:MGI:1921920]	chr17	21960584	21962584
ENSMUST00000139140	ENSMUSG00000086451	4933431K23Rik	RIKEN cDNA 4933431K23 gene [Source:MGI Symbol;Acc:MGI:1921725] processed_transcript	chr8	77608858	77610858
ENSMUST00000172652	ENSMUSG00000053046	Brsk2	BR serine/threonine kinase 2 [Source:MGI Symbol;Acc:MGI:1923020]	chr7	141947844	141949844
ENSMUST00000089616	ENSMUSG00000062825	Actg1	actin, gamma, cytoplasmic 1 [Source:MGI Symbol;Acc:MGI:87906]	chr11	120346978	120348978
ENSMUST00000037708	ENSMUSG00000033007	Asic4	acid-sensing (proton-gated) ion channel family member 4 [Source:MGI Symbol;Acc:MGI:2652846]	chr1	75448697	75450697
ENSMUST00000181309	ENSMUSG00000097823	Gm16701	predicted gene, 16701 [Source:MGI Symbol;Acc:MGI:4439625] lincRNA	chr1	167000842	167002842
ENSMUST00000175523	ENSMUSG00000093264	Gm23419	predicted gene, 23419 [Source:MGI Symbol;Acc:MGI:5453196] miRNA	chr11	120346820	120348820
ENSMUST00000180857	ENSMUSG00000097533	Gm26590	predicted gene, 26590 [Source:MGI Symbol;Acc:MGI:5477084] lincRNA	chr14	52195500	52197500
ENSMUST00000027740	ENSMUSG00000026468	Lhx4	LIM homeobox protein 4 [Source:MGI Symbol;Acc:MGI:101776]	chr1	155742121	155744121
ENSMUST00000167400	ENSMUSG00000020346	Mgat1	mannoside acetylglucosaminyltransferase 1 [Source:MGI Symbol;Acc:MGI:96973]	chr11	49242189	49244189
ENSMUST00000081794	ENSMUSG00000020346	Mgat1	mannoside acetylglucosaminyltransferase 1 [Source:MGI Symbol;Acc:MGI:96973]	chr11	49242244	49244244
ENSMUST00000041725	ENSMUSG00000036620	Mgat4b	mannoside acetylglucosaminyltransferase 4, isoenzyme B [Source:MGI Symbol;Acc:MGI:2143974]	chr11	50223333	50225333
ENSMUST00000144561	ENSMUSG00000058546	Rpl23a	ribosomal protein L23A [Source:MGI Symbol;Acc:MGI:3040672] retained_intron	chr11	78181631	78183631
ENSMUST00000021898	ENSMUSG00000021448	Shc3	src homology 2 domain-containing transforming protein C3 [Source:MGI Symbol;Acc:MGI:106179]	chr13	51567085	51569085
ENSMUST00000030367	ENSMUSG00000061887	Ssbp3	single-stranded DNA binding protein 3 [Source:MGI Symbol;Acc:MGI:1919725]	chr4	106909468	106911468
ENSMUST00000180886	ENSMUSG00000057716	Tmem178b	transmembrane protein 178B [Source:MGI Symbol;Acc:MGI:3647581]	chr6	39871269	39873269
ENSMUST00000040972	ENSMUSG00000041747	Utp15	UTP15, U3 small nucleolar ribonucleoprotein, homolog (yeast) [Source:MGI Symbol;Acc:MGI:2145443]	chr13	98262993	98264993
ENSMUST00000018315	ENSMUSG00000018171	Vmp1	vacuole membrane protein 1 [Source:MGI Symbol;Acc:MGI:1923159]	chr11	86683837	86685837
ENSMUST00000139040	ENSMUSG00000018171	Vmp1	vacuole membrane protein 1 [Source:MGI Symbol;Acc:MGI:1923159] processed_transcript	chr11	86683822	86685822
ENSMUST00000093772	ENSMUSG00000013419	Zfp651	zinc finger protein 651 [Source:MGI Symbol;Acc:MGI:2670992]	chr9	121758031	121760031
ENSMUST00000176233	ENSMUSG00000093575	Gm20695	predicted gene 20695 [Source:MGI Symbol;Acc:MGI:5313142]	chr16	3882646	3884646
ENSMUST00000176625	ENSMUSG00000005982	Naa60	N(alpha)-acetyltransferase 60, NatF catalytic subunit [Source:MGI Symbol;Acc:MGI:1922013]	chr16	3882657	3884657
ENSMUST00000135093	ENSMUSG00000005982	Naa60	N(alpha)-acetyltransferase 60, NatF catalytic subunit [Source:MGI Symbol;Acc:MGI:1922013]	chr16	3882666	3884666
ENSMUST00000143537	ENSMUSG00000005982	Naa60	N(alpha)-acetyltransferase 60, NatF catalytic subunit [Source:MGI Symbol;Acc:MGI:1922013]	chr16	3882681	3884681
ENSMUST00000006138	ENSMUSG00000005982	Naa60	N(alpha)-acetyltransferase 60, NatF catalytic subunit [Source:MGI Symbol;Acc:MGI:1922013]	chr16	3882681	3884681
ENSMUST00000147949	ENSMUSG00000005982	Naa60	N(alpha)-acetyltransferase 60, NatF catalytic subunit [Source:MGI Symbol;Acc:MGI:1922013]	chr16	3882684	3884684
ENSMUST00000140832	ENSMUSG00000005982	Naa60	N(alpha)-acetyltransferase 60, NatF catalytic subunit [Source:MGI Symbol;Acc:MGI:1922013] retained_intron	chr16	3882711	3884711
ENSMUST00000168423	ENSMUSG00000024563	Smad2	SMAD family member 2 [Source:MGI Symbol;Acc:MGI:108051]	chr18	76239578	76241578
ENSMUST00000091831	ENSMUSG00000024563	Smad2	SMAD family member 2 [Source:MGI Symbol;Acc:MGI:108051]	chr18	76239699	76241699
ENSMUST00000038343	ENSMUSG00000013418	B4galnt2	beta-1,4-N-acetyl-galactosaminyl transferase 2 [Source:MGI Symbol;Acc:MGI:1342058]	chr11	95914892	95916892
ENSMUST00000132596	ENSMUSG00000047617	BC029214	cDNA sequence BC029214 [Source:MGI Symbol;Acc:MGI:2442831] processed_transcript	chr2	25460201	25462201
ENSMUST00000100795	ENSMUSG00000000631	Myo18a	myosin XVIIIA [Source:MGI Symbol;Acc:MGI:2667185] retained_intron	chr11	77761299	77763299
ENSMUST00000172056	ENSMUSG00000000759	Tubgcp3	tubulin, gamma complex associated protein 3 [Source:MGI Symbol;Acc:MGI:2183752]	chr8	12671960	12673960
ENSMUST00000130392	ENSMUSG00000087060	Eldr	Egfr long non-coding downstream RNA [Source:MGI Symbol;Acc:MGI:1919985] processed_transcript	chr11	16951100	16953100
ENSMUST00000139493	ENSMUSG00000087060	Eldr	Egfr long non-coding downstream RNA [Source:MGI Symbol;Acc:MGI:1919985] processed_transcript	chr11	16951119	16953119
ENSMUST00000123734	ENSMUSG00000087060	Eldr	Egfr long non-coding downstream RNA [Source:MGI Symbol;Acc:MGI:1919985] processed_transcript	chr11	16951043	16953043
ENSMUST00000129735	ENSMUSG00000087060	Eldr	Egfr long non-coding downstream RNA [Source:MGI Symbol;Acc:MGI:1919985] processed_transcript	chr11	16951101	16953101
ENSMUST00000139271	ENSMUSG00000087060	Eldr	Egfr long non-coding downstream RNA [Source:MGI Symbol;Acc:MGI:1919985] processed_transcript	chr11	16951083	16953083
ENSMUST00000142777	ENSMUSG00000087060	Eldr	Egfr long non-coding downstream RNA [Source:MGI Symbol;Acc:MGI:1919985] processed_transcript	chr11	16951094	16953094
ENSMUST00000165924	ENSMUSG00000001280	Sp1	trans-acting transcription factor 1 [Source:MGI Symbol;Acc:MGI:98372]	chr15	102404326	102406326
ENSMUST00000163709	ENSMUSG00000001280	Sp1	trans-acting transcription factor 1 [Source:MGI Symbol;Acc:MGI:98372]	chr15	102404331	102406331
ENSMUST00000001326	ENSMUSG00000001280	Sp1	trans-acting transcription factor 1 [Source:MGI Symbol;Acc:MGI:98372]	chr15	102404378	102406378
ENSMUST00000034121	ENSMUSG00000005142	Man2b1	mannosidase 2, alpha B1 [Source:MGI Symbol;Acc:MGI:107286]	chr8	85081267	85083267
ENSMUST00000152186	ENSMUSG00000005150	Wdr83	WD repeat domain containing 83 [Source:MGI Symbol;Acc:MGI:1915086] retained_intron	chr8	85081307	85083307
ENSMUST00000099090	ENSMUSG00000027806	Tsc22d2	TSC22 domain family, member 2 [Source:MGI Symbol;Acc:MGI:1919283]	chr3	58413687	58415687
ENSMUST00000082807	ENSMUSG00000064741	Snord14a	small nucleolar RNA, C/D box 14A [Source:MGI Symbol;Acc:MGI:3851608] snoRNA	chr7	116333258	116335258
ENSMUST00000095097	ENSMUSG00000070990	Foxe1	forkhead box E1 [Source:MGI Symbol;Acc:MGI:1353500]	chr4	46341607	46343607
ENSMUST00000124294	ENSMUSG00000064090	Vrk2	vaccinia related kinase 2 [Source:MGI Symbol;Acc:MGI:1917172] retained_intron	chr11	26593623	26595623
ENSMUST00000125545	ENSMUSG00000064090	Vrk2	vaccinia related kinase 2 [Source:MGI Symbol;Acc:MGI:1917172] processed_transcript	chr11	26593604	26595604
ENSMUST00000067500	ENSMUSG00000054426	A930005H10Rik	RIKEN cDNA A930005H10 gene [Source:MGI Symbol;Acc:MGI:1915411] processed_transcript	chr3	115888131	115890131
ENSMUST00000129270	ENSMUSG00000003528	Slc25a1	solute carrier family 25 (mitochondrial carrier, citrate transporter), member 1 [Source:MGI Symbol;Acc:MGI:1345283] retained_intron	chr16	17927344	17929344
ENSMUST00000131507	ENSMUSG00000003528	Slc25a1	solute carrier family 25 (mitochondrial carrier, citrate transporter), member 1 [Source:MGI Symbol;Acc:MGI:1345283]	chr16	17927417	17929417
ENSMUST00000018821	ENSMUSG00000018677	Slc25a39	solute carrier family 25, member 39 [Source:MGI Symbol;Acc:MGI:1196386]	chr11	102407545	102409545
ENSMUST00000153395	ENSMUSG00000018677	Slc25a39	solute carrier family 25, member 39 [Source:MGI Symbol;Acc:MGI:1196386] retained_intron	chr11	102407507	102409507
ENSMUST00000134669	ENSMUSG00000018677	Slc25a39	solute carrier family 25, member 39 [Source:MGI Symbol;Acc:MGI:1196386]	chr11	102407509	102409509
ENSMUST00000149090	ENSMUSG00000074876	Spata5l1	spermatogenesis associated 5-like 1 [Source:MGI Symbol;Acc:MGI:3036261] processed_transcript	chr2	122628623	122630623
ENSMUST00000152813	ENSMUSG00000074876	Spata5l1	spermatogenesis associated 5-like 1 [Source:MGI Symbol;Acc:MGI:3036261] processed_transcript	chr2	122628644	122630644
ENSMUST00000150381	ENSMUSG00000020282	Rhbdf1	rhomboid family 1 (Drosophila) [Source:MGI Symbol;Acc:MGI:104328]	chr11	32222245	32224245
ENSMUST00000031697	ENSMUSG00000029686	Cul1	cullin 1 [Source:MGI Symbol;Acc:MGI:1349658]	chr6	47452318	47454318
ENSMUST00000143941	ENSMUSG00000029686	Cul1	cullin 1 [Source:MGI Symbol;Acc:MGI:1349658] processed_transcript	chr6	47452386	47454386
ENSMUST00000131656	ENSMUSG00000048351	Coa7	cytochrome c oxidase assembly factor 7 [Source:MGI Symbol;Acc:MGI:1917143]	chr4	108326138	108328138
ENSMUST00000134394	ENSMUSG00000048351	Coa7	cytochrome c oxidase assembly factor 7 [Source:MGI Symbol;Acc:MGI:1917143] processed_transcript	chr4	108326151	108328151
ENSMUST00000073764	ENSMUSG00000048351	Coa7	cytochrome c oxidase assembly factor 7 [Source:MGI Symbol;Acc:MGI:1917143] processed_transcript	chr4	108326154	108328154
ENSMUST00000141423	ENSMUSG00000048351	Coa7	cytochrome c oxidase assembly factor 7 [Source:MGI Symbol;Acc:MGI:1917143] processed_transcript	chr4	108326176	108328176
ENSMUST00000147054	ENSMUSG00000048351	Coa7	cytochrome c oxidase assembly factor 7 [Source:MGI Symbol;Acc:MGI:1917143] processed_transcript	chr4	108326187	108328187
ENSMUST00000148592	ENSMUSG00000059355	Wdr83os	WD repeat domain 83 opposite strand [Source:MGI Symbol;Acc:MGI:3041257] retained_intron	chr8	85078971	85080971
ENSMUST00000140621	ENSMUSG00000059355	Wdr83os	WD repeat domain 83 opposite strand [Source:MGI Symbol;Acc:MGI:3041257]	chr8	85078986	85080986
ENSMUST00000169518	ENSMUSG00000011658	Fuz	fuzzy homolog (Drosophila) [Source:MGI Symbol;Acc:MGI:1917550]	chr7	44895295	44897295
ENSMUST00000142784	ENSMUSG00000038145	Snrk	SNF related kinase [Source:MGI Symbol;Acc:MGI:108104] processed_transcript	chr9	122115750	122117750
ENSMUST00000045738	ENSMUSG00000037771	Slc32a1	solute carrier family 32 (GABA vesicular transporter), member 1 [Source:MGI Symbol;Acc:MGI:1194488]	chr2	158608765	158610765
ENSMUST00000129518	ENSMUSG00000056812	St8sia3	ST8 alpha-N-acetyl-neuraminide alpha-2,8- sialyltransferase 3 [Source:MGI Symbol;Acc:MGI:106019] retained_intron	chr18	64264806	64266806
ENSMUST00000164774	ENSMUSG00000000759	Tubgcp3	tubulin, gamma complex associated protein 3 [Source:MGI Symbol;Acc:MGI:2183752]	chr8	12672100	12674100
ENSMUST00000000776	ENSMUSG00000000759	Tubgcp3	tubulin, gamma complex associated protein 3 [Source:MGI Symbol;Acc:MGI:2183752]	chr8	12672249	12674249
ENSMUST00000167547	ENSMUSG00000000759	Tubgcp3	tubulin, gamma complex associated protein 3 [Source:MGI Symbol;Acc:MGI:2183752] retained_intron	chr8	12672124	12674124
ENSMUST00000114371	ENSMUSG00000022748	Cmss1	cms small ribosomal subunit 1 [Source:MGI Symbol;Acc:MGI:1913747]	chr16	57606826	57608826
ENSMUST00000022296	ENSMUSG00000021774	Ube2e1	ubiquitin-conjugating enzyme E2E 1 [Source:MGI Symbol;Acc:MGI:107411]	chr14	18331860	18333860
ENSMUST00000064307	ENSMUSG00000025375	Aatk	apoptosis-associated tyrosine kinase [Source:MGI Symbol;Acc:MGI:1197518]	chr11	120047071	120049071
ENSMUST00000150730	ENSMUSG00000025375	Aatk	apoptosis-associated tyrosine kinase [Source:MGI Symbol;Acc:MGI:1197518] processed_transcript	chr11	120047168	120049168
ENSMUST00000103020	ENSMUSG00000025375	Aatk	apoptosis-associated tyrosine kinase [Source:MGI Symbol;Acc:MGI:1197518]	chr11	120047146	120049146
ENSMUST00000034796	ENSMUSG00000032262	Elovl4	elongation of very long chain fatty acids (FEN1/Elo2, SUR4/Elo3, yeast)-like 4 [Source:MGI Symbol;Acc:MGI:1933331]	chr9	83806253	83808253
ENSMUST00000183614	ENSMUSG00000032262	Elovl4	elongation of very long chain fatty acids (FEN1/Elo2, SUR4/Elo3, yeast)-like 4 [Source:MGI Symbol;Acc:MGI:1933331]	chr9	83806278	83808278
ENSMUST00000135726	ENSMUSG00000027298	Tyro3	TYRO3 protein tyrosine kinase 3 [Source:MGI Symbol;Acc:MGI:104294] processed_transcript	chr2	119799114	119801114
ENSMUST00000140421	ENSMUSG00000087344	Gm15627	predicted gene 15627 [Source:MGI Symbol;Acc:MGI:3783071] antisense	chr5	134099209	134101209
ENSMUST00000086900	ENSMUSG00000029328	Hnrnpdl	heterogeneous nuclear ribonucleoprotein D-like [Source:MGI Symbol;Acc:MGI:1355299]	chr5	100039665	100041665
ENSMUST00000095426	ENSMUSG00000055862	Izumo4	IZUMO family member 4 [Source:MGI Symbol;Acc:MGI:1918814]	chr10	80700691	80702691
ENSMUST00000064922	ENSMUSG00000052837	Junb	jun B proto-oncogene [Source:MGI Symbol;Acc:MGI:96647]	chr8	84978749	84980749
ENSMUST00000159620	ENSMUSG00000032575	Manf	mesencephalic astrocyte-derived neurotrophic factor [Source:MGI Symbol;Acc:MGI:1922090]	chr9	106891873	106893873
ENSMUST00000159283	ENSMUSG00000032575	Manf	mesencephalic astrocyte-derived neurotrophic factor [Source:MGI Symbol;Acc:MGI:1922090]	chr9	106891980	106893980
ENSMUST00000160503	ENSMUSG00000032575	Manf	mesencephalic astrocyte-derived neurotrophic factor [Source:MGI Symbol;Acc:MGI:1922090]	chr9	106891871	106893871
ENSMUST00000160978	ENSMUSG00000032575	Manf	mesencephalic astrocyte-derived neurotrophic factor [Source:MGI Symbol;Acc:MGI:1922090] retained_intron	chr9	106891916	106893916
ENSMUST00000162801	ENSMUSG00000032575	Manf	mesencephalic astrocyte-derived neurotrophic factor [Source:MGI Symbol;Acc:MGI:1922090] retained_intron	chr9	106891918	106893918
ENSMUST00000183032	ENSMUSG00000032582	Rbm6	RNA binding motif protein 6 [Source:MGI Symbol;Acc:MGI:1338037]	chr9	107872822	107874822
ENSMUST00000181986	ENSMUSG00000032582	Rbm6	RNA binding motif protein 6 [Source:MGI Symbol;Acc:MGI:1338037]	chr9	107872764	107874764
ENSMUST00000047203	ENSMUSG00000035890	Rnf126	ring finger protein 126 [Source:MGI Symbol;Acc:MGI:1917544]	chr10	79766953	79768953
ENSMUST00000063982	ENSMUSG00000045005	Fzd5	frizzled homolog 5 (Drosophila) [Source:MGI Symbol;Acc:MGI:108571]	chr1	64737751	64739751
ENSMUST00000116133	ENSMUSG00000045005	Fzd5	frizzled homolog 5 (Drosophila) [Source:MGI Symbol;Acc:MGI:108571]	chr1	64737751	64739751
ENSMUST00000132067	ENSMUSG00000021098	4930447C04Rik	RIKEN cDNA 4930447C04 gene [Source:MGI Symbol;Acc:MGI:1923051]	chr12	72940084	72942084
ENSMUST00000180359	ENSMUSG00000040997	Abhd4	abhydrolase domain containing 4 [Source:MGI Symbol;Acc:MGI:1915938]	chr14	54252127	54254127
ENSMUST00000075836	ENSMUSG00000028556	Dock7	dedicator of cytokinesis 7 [Source:MGI Symbol;Acc:MGI:1914549]	chr4	99120916	99122916
ENSMUST00000030286	ENSMUSG00000028556	Dock7	dedicator of cytokinesis 7 [Source:MGI Symbol;Acc:MGI:1914549]	chr4	99120861	99122861
ENSMUST00000153910	ENSMUSG00000041605	5730559C18Rik	RIKEN cDNA 5730559C18 gene [Source:MGI Symbol;Acc:MGI:1921579]	chr1	136234120	136236120
ENSMUST00000171754	ENSMUSG00000034271	Jdp2	Jun dimerization protein 2 [Source:MGI Symbol;Acc:MGI:1932093]	chr12	85598016	85600016
ENSMUST00000129523	ENSMUSG00000036820	Amdhd2	amidohydrolase domain containing 2 [Source:MGI Symbol;Acc:MGI:2443978]	chr17	24163311	24165311
ENSMUST00000090355	ENSMUSG00000048271	Rbm33	RNA binding motif protein 33 [Source:MGI Symbol;Acc:MGI:1919670]	chr5	28315119	28317119
ENSMUST00000114884	ENSMUSG00000048271	Rbm33	RNA binding motif protein 33 [Source:MGI Symbol;Acc:MGI:1919670]	chr5	28315175	28317175
ENSMUST00000059644	ENSMUSG00000048271	Rbm33	RNA binding motif protein 33 [Source:MGI Symbol;Acc:MGI:1919670]	chr5	28315187	28317187
ENSMUST00000030920	ENSMUSG00000048271	Rbm33	RNA binding motif protein 33 [Source:MGI Symbol;Acc:MGI:1919670]	chr5	28315200	28317200
ENSMUST00000119849	ENSMUSG00000093924	Gm12623	predicted gene 12623 [Source:MGI Symbol;Acc:MGI:3650566] processed_pseudogene	chr11	60575550	60577550
ENSMUST00000139215	ENSMUSG00000041180	Hectd2	HECT domain containing 2 [Source:MGI Symbol;Acc:MGI:2442663]	chr19	36552637	36554637
ENSMUST00000169036	ENSMUSG00000041180	Hectd2	HECT domain containing 2 [Source:MGI Symbol;Acc:MGI:2442663]	chr19	36552666	36554666
ENSMUST00000149629	ENSMUSG00000041180	Hectd2	HECT domain containing 2 [Source:MGI Symbol;Acc:MGI:2442663] retained_intron	chr19	36552667	36554667
ENSMUST00000047247	ENSMUSG00000041180	Hectd2	HECT domain containing 2 [Source:MGI Symbol;Acc:MGI:2442663]	chr19	36552667	36554667
ENSMUST00000141503	ENSMUSG00000041180	Hectd2	HECT domain containing 2 [Source:MGI Symbol;Acc:MGI:2442663] retained_intron	chr19	36552676	36554676
ENSMUST00000019447	ENSMUSG00000019303	Psmc3ip	proteasome (prosome, macropain) 26S subunit, ATPase 3, interacting protein [Source:MGI Symbol;Acc:MGI:1098610]	chr11	101095437	101097437
ENSMUST00000126386	ENSMUSG00000019303	Psmc3ip	proteasome (prosome, macropain) 26S subunit, ATPase 3, interacting protein [Source:MGI Symbol;Acc:MGI:1098610] retained_intron	chr11	101095401	101097401
ENSMUST00000142545	ENSMUSG00000019303	Psmc3ip	proteasome (prosome, macropain) 26S subunit, ATPase 3, interacting protein [Source:MGI Symbol;Acc:MGI:1098610]	chr11	101095377	101097377
ENSMUST00000152790	ENSMUSG00000087165	2010001A14Rik	RIKEN cDNA 2010001A14 gene [Source:MGI Symbol;Acc:MGI:1923766] processed_transcript	chr11	57801418	57803418
ENSMUST00000132378	ENSMUSG00000087165	2010001A14Rik	RIKEN cDNA 2010001A14 gene [Source:MGI Symbol;Acc:MGI:1923766] processed_transcript	chr11	57801415	57803415
ENSMUST00000140069	ENSMUSG00000087165	2010001A14Rik	RIKEN cDNA 2010001A14 gene [Source:MGI Symbol;Acc:MGI:1923766] processed_transcript	chr11	57801399	57803399
ENSMUST00000047630	ENSMUSG00000037737	Actrt3	actin related protein T3 [Source:MGI Symbol;Acc:MGI:1923902]	chr3	30599940	30601940
ENSMUST00000164271	ENSMUSG00000054934	Kcnmb4	potassium large conductance calcium-activated channel, subfamily M, beta member 4 [Source:MGI Symbol;Acc:MGI:1913272]	chr10	116473436	116475436
ENSMUST00000087965	ENSMUSG00000054934	Kcnmb4	potassium large conductance calcium-activated channel, subfamily M, beta member 4 [Source:MGI Symbol;Acc:MGI:1913272]	chr10	116473423	116475423
ENSMUST00000061098	.	.	.	chr2	180776750	180778750
ENSMUST00000112152	ENSMUSG00000048668	Rhno1	RAD9-HUS1-RAD1 interacting nuclear orphan 1 [Source:MGI Symbol;Acc:MGI:1915315]	chr6	128362813	128364813
ENSMUST00000057421	ENSMUSG00000048668	Rhno1	RAD9-HUS1-RAD1 interacting nuclear orphan 1 [Source:MGI Symbol;Acc:MGI:1915315]	chr6	128362869	128364869
ENSMUST00000112151	ENSMUSG00000048668	Rhno1	RAD9-HUS1-RAD1 interacting nuclear orphan 1 [Source:MGI Symbol;Acc:MGI:1915315]	chr6	128362869	128364869
ENSMUST00000132604	ENSMUSG00000048668	Rhno1	RAD9-HUS1-RAD1 interacting nuclear orphan 1 [Source:MGI Symbol;Acc:MGI:1915315] processed_transcript	chr6	128362912	128364912
ENSMUST00000153853	ENSMUSG00000027981	Rnpc3	RNA-binding region (RNP1, RRM) containing 3 [Source:MGI Symbol;Acc:MGI:1914475]	chr3	113629901	113631901
ENSMUST00000058555	.	.	.	chr4	95052172	95054172
ENSMUST00000179345	.	.	.	chr12	67221250	67223250
ENSMUST00000181900	ENSMUSG00000096983	2010015M23Rik	RIKEN cDNA 2010015M23 gene [Source:MGI Symbol;Acc:MGI:1919337] lincRNA	chr11	88047361	88049361
ENSMUST00000046721	ENSMUSG00000035364	4930524J08Rik	RIKEN cDNA 4930524J08 gene [Source:MGI Symbol;Acc:MGI:1922379]	chr5	99977059	99979059
ENSMUST00000181882	ENSMUSG00000097858	9530052C20Rik	RIKEN cDNA 9530052C20 gene [Source:MGI Symbol;Acc:MGI:2443632] lincRNA	chr3	142880493	142882493
ENSMUST00000106215	ENSMUSG00000062825	Actg1	actin, gamma, cytoplasmic 1 [Source:MGI Symbol;Acc:MGI:87906]	chr11	120348092	120350092
ENSMUST00000062147	ENSMUSG00000062825	Actg1	actin, gamma, cytoplasmic 1 [Source:MGI Symbol;Acc:MGI:87906]	chr11	120348476	120350476
ENSMUST00000131103	ENSMUSG00000062825	Actg1	actin, gamma, cytoplasmic 1 [Source:MGI Symbol;Acc:MGI:87906]	chr11	120348490	120350490
ENSMUST00000128055	ENSMUSG00000062825	Actg1	actin, gamma, cytoplasmic 1 [Source:MGI Symbol;Acc:MGI:87906]	chr11	120348480	120350480
ENSMUST00000141406	ENSMUSG00000062825	Actg1	actin, gamma, cytoplasmic 1 [Source:MGI Symbol;Acc:MGI:87906] retained_intron	chr11	120348470	120350470
ENSMUST00000156343	ENSMUSG00000062825	Actg1	actin, gamma, cytoplasmic 1 [Source:MGI Symbol;Acc:MGI:87906] retained_intron	chr11	120348486	120350486
ENSMUST00000144868	ENSMUSG00000062825	Actg1	actin, gamma, cytoplasmic 1 [Source:MGI Symbol;Acc:MGI:87906] retained_intron	chr11	120348496	120350496
ENSMUST00000176243	ENSMUSG00000028059	Arhgef2	rho/rac guanine nucleotide exchange factor (GEF) 2 [Source:MGI Symbol;Acc:MGI:103264]	chr3	88621352	88623352
ENSMUST00000167759	ENSMUSG00000032637	Atxn2l	ataxin 2-like [Source:MGI Symbol;Acc:MGI:2446242]	chr7	126502415	126504415
ENSMUST00000166682	ENSMUSG00000032637	Atxn2l	ataxin 2-like [Source:MGI Symbol;Acc:MGI:2446242]	chr7	126502319	126504319
ENSMUST00000031862	ENSMUSG00000029836	Cbx3	chromobox 3 [Source:MGI Symbol;Acc:MGI:108515]	chr6	51468528	51470528
ENSMUST00000156463	ENSMUSG00000029836	Cbx3	chromobox 3 [Source:MGI Symbol;Acc:MGI:108515] retained_intron	chr6	51468661	51470661
ENSMUST00000114445	ENSMUSG00000029836	Cbx3	chromobox 3 [Source:MGI Symbol;Acc:MGI:108515]	chr6	51468664	51470664
ENSMUST00000153699	ENSMUSG00000029836	Cbx3	chromobox 3 [Source:MGI Symbol;Acc:MGI:108515] retained_intron	chr6	51468675	51470675
ENSMUST00000114446	ENSMUSG00000029836	Cbx3	chromobox 3 [Source:MGI Symbol;Acc:MGI:108515]	chr6	51468693	51470693
ENSMUST00000141711	ENSMUSG00000029836	Cbx3	chromobox 3 [Source:MGI Symbol;Acc:MGI:108515]	chr6	51468744	51470744
ENSMUST00000181259	ENSMUSG00000073437	D330041H03Rik	RIKEN cDNA D330041H03 gene [Source:MGI Symbol;Acc:MGI:3603827] antisense	chr17	24414514	24416514
ENSMUST00000180390	ENSMUSG00000073437	D330041H03Rik	RIKEN cDNA D330041H03 gene [Source:MGI Symbol;Acc:MGI:3603827] antisense	chr17	24414543	24416543
ENSMUST00000144950	ENSMUSG00000028035	Dnajb4	DnaJ (Hsp40) homolog, subfamily B, member 4 [Source:MGI Symbol;Acc:MGI:1914285]	chr3	152210084	152212084
ENSMUST00000029669	ENSMUSG00000028035	Dnajb4	DnaJ (Hsp40) homolog, subfamily B, member 4 [Source:MGI Symbol;Acc:MGI:1914285]	chr3	152210020	152212020
ENSMUST00000153355	ENSMUSG00000028035	Dnajb4	DnaJ (Hsp40) homolog, subfamily B, member 4 [Source:MGI Symbol;Acc:MGI:1914285] processed_transcript	chr3	152210058	152212058
ENSMUST00000100986	ENSMUSG00000021171	Esyt2	extended synaptotagmin-like protein 2 [Source:MGI Symbol;Acc:MGI:1261845]	chr12	116279220	116281220
ENSMUST00000031787	ENSMUSG00000005503	Evx1	even skipped homeotic gene 1 homolog [Source:MGI Symbol;Acc:MGI:95461]	chr6	52311496	52313496
ENSMUST00000097694	ENSMUSG00000049339	Fam134a	family with sequence similarity 134, member A [Source:MGI Symbol;Acc:MGI:2388278]	chr1	75140784	75142784
ENSMUST00000031017	ENSMUSG00000029135	Fosl2	fos-like antigen 2 [Source:MGI Symbol;Acc:MGI:102858]	chr5	32134470	32136470
ENSMUST00000146242	ENSMUSG00000037025	Foxa2	forkhead box A2 [Source:MGI Symbol;Acc:MGI:1347476] processed_transcript	chr2	148045465	148047465
ENSMUST00000136538	ENSMUSG00000074235	Gm10649	predicted gene 10649 [Source:MGI Symbol;Acc:MGI:3642042] processed_transcript	chr8	76900174	76902174
ENSMUST00000118760	ENSMUSG00000083038	Gm13233	predicted gene 13233 [Source:MGI Symbol;Acc:MGI:3649253] processed_pseudogene	chr4	146578627	146580627
ENSMUST00000107094	ENSMUSG00000052684	Jun	jun proto-oncogene [Source:MGI Symbol;Acc:MGI:96646]	chr4	95052223	95054223
ENSMUST00000049105	ENSMUSG00000042514	Klhl14	kelch-like 14 [Source:MGI Symbol;Acc:MGI:1921249]	chr18	21652369	21654369
ENSMUST00000169377	ENSMUSG00000023050	Map3k12	mitogen-activated protein kinase kinase kinase 12 [Source:MGI Symbol;Acc:MGI:1346881]	chr15	102517065	102519065
ENSMUST00000169367	ENSMUSG00000023050	Map3k12	mitogen-activated protein kinase kinase kinase 12 [Source:MGI Symbol;Acc:MGI:1346881]	chr15	102517005	102519005
ENSMUST00000178814	ENSMUSG00000034912	Mdga2	MAM domain containing glycosylphosphatidylinositol anchor 2 [Source:MGI Symbol;Acc:MGI:2444706]	chr12	67221222	67223222
ENSMUST00000101379	ENSMUSG00000034912	Mdga2	MAM domain containing glycosylphosphatidylinositol anchor 2 [Source:MGI Symbol;Acc:MGI:2444706]	chr12	67221203	67223203
ENSMUST00000124179	ENSMUSG00000035621	Midn	midnolin [Source:MGI Symbol;Acc:MGI:1890222] processed_transcript	chr10	80147884	80149884
ENSMUST00000065482	ENSMUSG00000053192	Mllt11	myeloid/lymphoid or mixed-lineage leukemia (trithorax homolog, Drosophila); translocated to, 11 [Source:MGI Symbol;Acc:MGI:1929671]	chr3	95228678	95230678
ENSMUST00000119222	ENSMUSG00000064068	Mtx1	metaxin 1 [Source:MGI Symbol;Acc:MGI:103025]	chr3	89213908	89215908
ENSMUST00000173477	ENSMUSG00000064068	Mtx1	metaxin 1 [Source:MGI Symbol;Acc:MGI:103025]	chr3	89213841	89215841
ENSMUST00000173593	ENSMUSG00000064068	Mtx1	metaxin 1 [Source:MGI Symbol;Acc:MGI:103025]	chr3	89213913	89215913
ENSMUST00000156847	ENSMUSG00000064068	Mtx1	metaxin 1 [Source:MGI Symbol;Acc:MGI:103025] retained_intron	chr3	89213863	89215863
ENSMUST00000173465	ENSMUSG00000064068	Mtx1	metaxin 1 [Source:MGI Symbol;Acc:MGI:103025]	chr3	89213886	89215886
ENSMUST00000173239	ENSMUSG00000064068	Mtx1	metaxin 1 [Source:MGI Symbol;Acc:MGI:103025] retained_intron	chr3	89213878	89215878
ENSMUST00000150303	ENSMUSG00000064068	Mtx1	metaxin 1 [Source:MGI Symbol;Acc:MGI:103025]	chr3	89213827	89215827
ENSMUST00000154679	ENSMUSG00000028099	Polr3c	polymerase (RNA) III (DNA directed) polypeptide C [Source:MGI Symbol;Acc:MGI:1921664]	chr3	96727442	96729442
ENSMUST00000137009	ENSMUSG00000028099	Polr3c	polymerase (RNA) III (DNA directed) polypeptide C [Source:MGI Symbol;Acc:MGI:1921664] retained_intron	chr3	96727477	96729477
ENSMUST00000141377	ENSMUSG00000028099	Polr3c	polymerase (RNA) III (DNA directed) polypeptide C [Source:MGI Symbol;Acc:MGI:1921664]	chr3	96727455	96729455
ENSMUST00000125183	ENSMUSG00000028099	Polr3c	polymerase (RNA) III (DNA directed) polypeptide C [Source:MGI Symbol;Acc:MGI:1921664]	chr3	96727476	96729476
ENSMUST00000178174	ENSMUSG00000095139	Pou3f2	POU domain, class 3, transcription factor 2 [Source:MGI Symbol;Acc:MGI:101895]	chr4	22488367	22490367
ENSMUST00000091900	ENSMUSG00000069378	Prdm6	PR domain containing 6 [Source:MGI Symbol;Acc:MGI:2684938]	chr18	53462544	53464544
ENSMUST00000136858	ENSMUSG00000006333	Rps9	ribosomal protein S9 [Source:MGI Symbol;Acc:MGI:1924096] retained_intron	chr7	3703614	3705614
ENSMUST00000149003	ENSMUSG00000037266	Rsrp1	arginine/serine rich protein 1 [Source:MGI Symbol;Acc:MGI:106498] processed_transcript	chr4	134923444	134925444
ENSMUST00000135214	ENSMUSG00000022623	Shank3	SH3/ankyrin domain gene 3 [Source:MGI Symbol;Acc:MGI:1930016] processed_transcript	chr15	89498121	89500121
ENSMUST00000144305	ENSMUSG00000028962	Slc4a2	solute carrier family 4 (anion exchanger), member 2 [Source:MGI Symbol;Acc:MGI:109351] processed_transcript	chr5	24423274	24425274
ENSMUST00000139081	ENSMUSG00000028962	Slc4a2	solute carrier family 4 (anion exchanger), member 2 [Source:MGI Symbol;Acc:MGI:109351] processed_transcript	chr5	24423283	24425283
ENSMUST00000102856	ENSMUSG00000020463	Smek2	SMEK homolog 2, suppressor of mek1 (Dictyostelium) [Source:MGI Symbol;Acc:MGI:2144474]	chr11	29170888	29172888
ENSMUST00000020755	ENSMUSG00000020463	Smek2	SMEK homolog 2, suppressor of mek1 (Dictyostelium) [Source:MGI Symbol;Acc:MGI:2144474]	chr11	29170888	29172888
ENSMUST00000107593	ENSMUSG00000038453	Srcin1	SRC kinase signaling inhibitor 1 [Source:MGI Symbol;Acc:MGI:1933179]	chr11	97574054	97576054
ENSMUST00000127499	ENSMUSG00000001323	Srr	serine racemase [Source:MGI Symbol;Acc:MGI:1351636] processed_transcript	chr11	74925676	74927676
ENSMUST00000128556	ENSMUSG00000001323	Srr	serine racemase [Source:MGI Symbol;Acc:MGI:1351636]	chr11	74925683	74927683
ENSMUST00000123855	ENSMUSG00000001323	Srr	serine racemase [Source:MGI Symbol;Acc:MGI:1351636]	chr11	74925661	74927661
ENSMUST00000135587	ENSMUSG00000001323	Srr	serine racemase [Source:MGI Symbol;Acc:MGI:1351636] retained_intron	chr11	74925704	74927704
ENSMUST00000147817	ENSMUSG00000001323	Srr	serine racemase [Source:MGI Symbol;Acc:MGI:1351636] retained_intron	chr11	74925676	74927676
ENSMUST00000138612	ENSMUSG00000001323	Srr	serine racemase [Source:MGI Symbol;Acc:MGI:1351636]	chr11	74925659	74927659
ENSMUST00000132983	ENSMUSG00000018379	Srsf1	serine/arginine-rich splicing factor 1 [Source:MGI Symbol;Acc:MGI:98283] retained_intron	chr11	88047410	88049410
ENSMUST00000023024	ENSMUSG00000022389	Tef	thyrotroph embryonic factor [Source:MGI Symbol;Acc:MGI:98663]	chr15	81809412	81811412
ENSMUST00000059775	ENSMUSG00000047407	Tgif1	TGFB-induced factor homeobox 1 [Source:MGI Symbol;Acc:MGI:1194497]	chr17	70851216	70853216
ENSMUST00000132825	ENSMUSG00000047407	Tgif1	TGFB-induced factor homeobox 1 [Source:MGI Symbol;Acc:MGI:1194497] processed_transcript	chr17	70851132	70853132
ENSMUST00000132550	ENSMUSG00000008305	Tle1	transducin-like enhancer of split 1, homolog of Drosophila E(spl) [Source:MGI Symbol;Acc:MGI:104636] retained_intron	chr4	72199093	72201093
ENSMUST00000034820	ENSMUSG00000032280	Tle3	transducin-like enhancer of split 3, homolog of Drosophila E(spl) [Source:MGI Symbol;Acc:MGI:104634]	chr9	61370856	61372856
ENSMUST00000136179	ENSMUSG00000057363	Uxs1	UDP-glucuronate decarboxylase 1 [Source:MGI Symbol;Acc:MGI:1915133] processed_transcript	chr1	43827017	43829017
ENSMUST00000034470	ENSMUSG00000031988	Vps26b	vacuolar protein sorting 26 homolog B (yeast) [Source:MGI Symbol;Acc:MGI:1917656]	chr9	27030095	27032095
ENSMUST00000101993	ENSMUSG00000096191	Gm26135	predicted gene, 26135 [Source:MGI Symbol;Acc:MGI:5455912] snoRNA	chr9	88857765	88859765
ENSMUST00000119564	ENSMUSG00000070691	Runx3	runt related transcription factor 3 [Source:MGI Symbol;Acc:MGI:102672]	chr4	135150494	135152494
ENSMUST00000128396	ENSMUSG00000032579	Hemk1	HemK methyltransferase family member 1 [Source:MGI Symbol;Acc:MGI:1916786] processed_transcript	chr9	107336664	107338664
ENSMUST00000020524	ENSMUSG00000020282	Rhbdf1	rhomboid family 1 (Drosophila) [Source:MGI Symbol;Acc:MGI:104328]	chr11	32222301	32224301
ENSMUST00000146179	ENSMUSG00000020282	Rhbdf1	rhomboid family 1 (Drosophila) [Source:MGI Symbol;Acc:MGI:104328]	chr11	32222281	32224281
ENSMUST00000132578	ENSMUSG00000020282	Rhbdf1	rhomboid family 1 (Drosophila) [Source:MGI Symbol;Acc:MGI:104328]	chr11	32222281	32224281
ENSMUST00000144902	ENSMUSG00000020282	Rhbdf1	rhomboid family 1 (Drosophila) [Source:MGI Symbol;Acc:MGI:104328]	chr11	32222260	32224260
ENSMUST00000081840	ENSMUSG00000057841	Rpl32	ribosomal protein L32 [Source:MGI Symbol;Acc:MGI:98038]	chr6	115808748	115810748
ENSMUST00000031288	ENSMUSG00000029345	Tfip11	tuftelin interacting protein 11 [Source:MGI Symbol;Acc:MGI:1930075]	chr5	112324356	112326356
ENSMUST00000129528	ENSMUSG00000029345	Tfip11	tuftelin interacting protein 11 [Source:MGI Symbol;Acc:MGI:1930075]	chr5	112324490	112326490
ENSMUST00000041213	ENSMUSG00000033159	Cnppd1	cyclin Pas1/PHO80 domain containing 1 [Source:MGI Symbol;Acc:MGI:1916421]	chr1	75142369	75144369
ENSMUST00000180987	ENSMUSG00000097577	6230400D17Rik	RIKEN cDNA 6230400D17 gene [Source:MGI Symbol;Acc:MGI:1923383] lincRNA	chr14	20703013	20705013
ENSMUST00000136249	ENSMUSG00000038605	Samd10	sterile alpha motif domain containing 10 [Source:MGI Symbol;Acc:MGI:2443872] retained_intron	chr2	181597607	181599607
ENSMUST00000108878	ENSMUSG00000045493	Bhlhe23	basic helix-loop-helix family, member e23 [Source:MGI Symbol;Acc:MGI:2153710]	chr2	180776901	180778901
ENSMUST00000036456	ENSMUSG00000021572	Cep72	centrosomal protein 72 [Source:MGI Symbol;Acc:MGI:1921720]	chr13	74062286	74064286
ENSMUST00000164395	ENSMUSG00000032594	Ip6k1	inositol hexaphosphate kinase 1 [Source:MGI Symbol;Acc:MGI:1351633]	chr9	108000627	108002627
ENSMUST00000177396	ENSMUSG00000032594	Ip6k1	inositol hexaphosphate kinase 1 [Source:MGI Symbol;Acc:MGI:1351633] processed_transcript	chr9	108000632	108002632
ENSMUST00000167159	ENSMUSG00000032594	Ip6k1	inositol hexaphosphate kinase 1 [Source:MGI Symbol;Acc:MGI:1351633] retained_intron	chr9	108000641	108002641
ENSMUST00000176854	ENSMUSG00000032594	Ip6k1	inositol hexaphosphate kinase 1 [Source:MGI Symbol;Acc:MGI:1351633]	chr9	108000644	108002644
ENSMUST00000175874	ENSMUSG00000032594	Ip6k1	inositol hexaphosphate kinase 1 [Source:MGI Symbol;Acc:MGI:1351633]	chr9	108000669	108002669
ENSMUST00000020577	ENSMUSG00000020327	Fgf22	fibroblast growth factor 22 [Source:MGI Symbol;Acc:MGI:1914362]	chr10	79753117	79755117
ENSMUST00000035735	ENSMUSG00000040280	Ndufa4l2	NADH dehydrogenase (ubiquinone) 1 alpha subcomplex, 4-like 2 [Source:MGI Symbol;Acc:MGI:3039567]	chr10	127512937	127514937
ENSMUST00000114229	ENSMUSG00000022865	Cxadr	coxsackie virus and adenovirus receptor [Source:MGI Symbol;Acc:MGI:1201679]	chr16	78299754	78301754
ENSMUST00000130520	ENSMUSG00000036820	Amdhd2	amidohydrolase domain containing 2 [Source:MGI Symbol;Acc:MGI:2443978] retained_intron	chr17	24163731	24165731
ENSMUST00000131766	ENSMUSG00000036820	Amdhd2	amidohydrolase domain containing 2 [Source:MGI Symbol;Acc:MGI:2443978] retained_intron	chr17	24163694	24165694
ENSMUST00000018971	ENSMUSG00000053046	Brsk2	BR serine/threonine kinase 2 [Source:MGI Symbol;Acc:MGI:1923020]	chr7	141947749	141949749
ENSMUST00000078200	ENSMUSG00000053046	Brsk2	BR serine/threonine kinase 2 [Source:MGI Symbol;Acc:MGI:1923020]	chr7	141947749	141949749
ENSMUST00000136372	ENSMUSG00000061451	Tmem151a	transmembrane protein 151A [Source:MGI Symbol;Acc:MGI:2147713] processed_transcript	chr19	5084882	5086882
ENSMUST00000122254	ENSMUSG00000058240	Cryzl1	crystallin, zeta (quinone reductase)-like 1 [Source:MGI Symbol;Acc:MGI:1913859]	chr16	91728624	91730624
ENSMUST00000114023	ENSMUSG00000058240	Cryzl1	crystallin, zeta (quinone reductase)-like 1 [Source:MGI Symbol;Acc:MGI:1913859]	chr16	91728702	91730702
ENSMUST00000141664	ENSMUSG00000058240	Cryzl1	crystallin, zeta (quinone reductase)-like 1 [Source:MGI Symbol;Acc:MGI:1913859] retained_intron	chr16	91728601	91730601
ENSMUST00000128975	ENSMUSG00000058240	Cryzl1	crystallin, zeta (quinone reductase)-like 1 [Source:MGI Symbol;Acc:MGI:1913859] retained_intron	chr16	91728599	91730599
ENSMUST00000123751	ENSMUSG00000058240	Cryzl1	crystallin, zeta (quinone reductase)-like 1 [Source:MGI Symbol;Acc:MGI:1913859] processed_transcript	chr16	91728609	91730609
ENSMUST00000108610	ENSMUSG00000078812	Eif5a	eukaryotic translation initiation factor 5A [Source:MGI Symbol;Acc:MGI:106248]	chr11	69920631	69922631
ENSMUST00000025218	ENSMUSG00000024360	Etf1	eukaryotic translation termination factor 1 [Source:MGI Symbol;Acc:MGI:2385071]	chr18	34932008	34934008
ENSMUST00000136542	ENSMUSG00000085501	Gm11772	predicted gene 11772 [Source:MGI Symbol;Acc:MGI:3649468] antisense	chr11	120236123	120238123
ENSMUST00000145105	ENSMUSG00000085322	Gm14261	predicted gene 14261 [Source:MGI Symbol;Acc:MGI:3649583] processed_transcript	chr2	168764141	168766141
ENSMUST00000172884	ENSMUSG00000015165	Hnrnpl	heterogeneous nuclear ribonucleoprotein L [Source:MGI Symbol;Acc:MGI:104816]	chr7	28807516	28809516
ENSMUST00000117870	ENSMUSG00000015656	Hspa8	heat shock protein 8 [Source:MGI Symbol;Acc:MGI:105384]	chr9	40799233	40801233
ENSMUST00000159338	ENSMUSG00000022346	Myc	myelocytomatosis oncogene [Source:MGI Symbol;Acc:MGI:97250]	chr15	61985032	61987032
ENSMUST00000174490	ENSMUSG00000004231	Pax2	paired box 2 [Source:MGI Symbol;Acc:MGI:97486]	chr19	44754047	44756047
ENSMUST00000004994	ENSMUSG00000004872	Pax3	paired box 3 [Source:MGI Symbol;Acc:MGI:97487]	chr1	78196839	78198839
ENSMUST00000161807	ENSMUSG00000079197	Psme2	proteasome (prosome, macropain) activator subunit 2 (PA28 beta) [Source:MGI Symbol;Acc:MGI:1096365]	chr14	55591088	55593088
ENSMUST00000111378	ENSMUSG00000079197	Psme2	proteasome (prosome, macropain) activator subunit 2 (PA28 beta) [Source:MGI Symbol;Acc:MGI:1096365]	chr14	55591102	55593102
ENSMUST00000159687	ENSMUSG00000079197	Psme2	proteasome (prosome, macropain) activator subunit 2 (PA28 beta) [Source:MGI Symbol;Acc:MGI:1096365]	chr14	55591114	55593114
ENSMUST00000124222	ENSMUSG00000023927	Satb1	special AT-rich sequence binding protein 1 [Source:MGI Symbol;Acc:MGI:105084]	chr17	51832020	51834020
ENSMUST00000155104	ENSMUSG00000018677	Slc25a39	solute carrier family 25, member 39 [Source:MGI Symbol;Acc:MGI:1196386]	chr11	102406817	102408817
ENSMUST00000130436	ENSMUSG00000018677	Slc25a39	solute carrier family 25, member 39 [Source:MGI Symbol;Acc:MGI:1196386]	chr11	102406956	102408956
ENSMUST00000147160	ENSMUSG00000018677	Slc25a39	solute carrier family 25, member 39 [Source:MGI Symbol;Acc:MGI:1196386] processed_transcript	chr11	102406809	102408809
ENSMUST00000147860	ENSMUSG00000018677	Slc25a39	solute carrier family 25, member 39 [Source:MGI Symbol;Acc:MGI:1196386] retained_intron	chr11	102406885	102408885
ENSMUST00000063710	ENSMUSG00000052056	Zfp217	zinc finger protein 217 [Source:MGI Symbol;Acc:MGI:2685408]	chr2	170131221	170133221
ENSMUST00000149088	ENSMUSG00000052056	Zfp217	zinc finger protein 217 [Source:MGI Symbol;Acc:MGI:2685408] processed_transcript	chr2	170131221	170133221
ENSMUST00000128569	ENSMUSG00000043833	2900005J15Rik	RIKEN cDNA 2900005J15 gene [Source:MGI Symbol;Acc:MGI:1914511] processed_transcript	chr5	25099456	25101456
ENSMUST00000025019	ENSMUSG00000073433	Arhgdig	Rho GDP dissociation inhibitor (GDI) gamma [Source:MGI Symbol;Acc:MGI:108430]	chr17	26201351	26203351
ENSMUST00000121959	ENSMUSG00000073433	Arhgdig	Rho GDP dissociation inhibitor (GDI) gamma [Source:MGI Symbol;Acc:MGI:108430]	chr17	26201370	26203370
ENSMUST00000046520	ENSMUSG00000038074	Fkbp14	FK506 binding protein 14 [Source:MGI Symbol;Acc:MGI:2387639]	chr6	54593178	54595178
ENSMUST00000155047	ENSMUSG00000038074	Fkbp14	FK506 binding protein 14 [Source:MGI Symbol;Acc:MGI:2387639]	chr6	54593149	54595149
ENSMUST00000143312	ENSMUSG00000038074	Fkbp14	FK506 binding protein 14 [Source:MGI Symbol;Acc:MGI:2387639] retained_intron	chr6	54593163	54595163
ENSMUST00000138530	ENSMUSG00000025089	Gfra1	glial cell line derived neurotrophic factor family receptor alpha 1 [Source:MGI Symbol;Acc:MGI:1100842]	chr19	58455007	58457007
ENSMUST00000135730	ENSMUSG00000025089	Gfra1	glial cell line derived neurotrophic factor family receptor alpha 1 [Source:MGI Symbol;Acc:MGI:1100842]	chr19	58455162	58457162
ENSMUST00000181436	ENSMUSG00000097476	Gm26583	predicted gene, 26583 [Source:MGI Symbol;Acc:MGI:5477077] lincRNA	chr12	112950513	112952513
ENSMUST00000155007	ENSMUSG00000034245	Hdac11	histone deacetylase 11 [Source:MGI Symbol;Acc:MGI:2385252]	chr6	91155395	91157395
ENSMUST00000132375	ENSMUSG00000037605	Lphn3	latrophilin 3 [Source:MGI Symbol;Acc:MGI:2441950]	chr5	81018569	81020569
ENSMUST00000149280	ENSMUSG00000037605	Lphn3	latrophilin 3 [Source:MGI Symbol;Acc:MGI:2441950] retained_intron	chr5	81018750	81020750
ENSMUST00000144934	ENSMUSG00000025856	Pdgfa	platelet derived growth factor, alpha [Source:MGI Symbol;Acc:MGI:97527] processed_transcript	chr5	138994282	138996282
ENSMUST00000124080	ENSMUSG00000025856	Pdgfa	platelet derived growth factor, alpha [Source:MGI Symbol;Acc:MGI:97527] processed_transcript	chr5	138994485	138996485
ENSMUST00000119706	ENSMUSG00000005225	Plekha8	pleckstrin homology domain containing, family A (phosphoinositide binding specific) member 8 [Source:MGI Symbol;Acc:MGI:2681164]	chr6	54593109	54595109
ENSMUST00000169619	ENSMUSG00000001280	Sp1	trans-acting transcription factor 1 [Source:MGI Symbol;Acc:MGI:98372]	chr15	102405267	102407267
ENSMUST00000156273	ENSMUSG00000059981	Taok2	TAO kinase 2 [Source:MGI Symbol;Acc:MGI:1915919] retained_intron	chr7	126882960	126884960
ENSMUST00000081527	ENSMUSG00000060244	Alyref2	Aly/REF export factor 2 [Source:MGI Symbol;Acc:MGI:1913144]	chr1	171501476	171503476
ENSMUST00000025193	ENSMUSG00000024335	Brd2	bromodomain containing 2 [Source:MGI Symbol;Acc:MGI:99495]	chr17	34122318	34124318
ENSMUST00000162166	ENSMUSG00000090061	Nwd2	NACHT and WD repeat domain containing 2 [Source:MGI Symbol;Acc:MGI:1920464]	chr5	63647338	63649338
ENSMUST00000159584	ENSMUSG00000090061	Nwd2	NACHT and WD repeat domain containing 2 [Source:MGI Symbol;Acc:MGI:1920464]	chr5	63647449	63649449
ENSMUST00000182140	ENSMUSG00000042439	Zfp532	zinc finger protein 532 [Source:MGI Symbol;Acc:MGI:3036282]	chr18	65579085	65581085
ENSMUST00000182319	ENSMUSG00000042439	Zfp532	zinc finger protein 532 [Source:MGI Symbol;Acc:MGI:3036282]	chr18	65579091	65581091
ENSMUST00000058109	ENSMUSG00000046756	Mrps7	mitchondrial ribosomal protein S7 [Source:MGI Symbol;Acc:MGI:1354367]	chr11	115601923	115603923
ENSMUST00000047793	ENSMUSG00000042448	Hoxd1	homeobox D1 [Source:MGI Symbol;Acc:MGI:96201]	chr2	74760978	74762978
ENSMUST00000072228	ENSMUSG00000059434	Gckr	glucokinase regulatory protein [Source:MGI Symbol;Acc:MGI:1096345]	chr5	31295579	31297579
ENSMUST00000034022	ENSMUSG00000031609	Sap30	sin3 associated polypeptide [Source:MGI Symbol;Acc:MGI:1929129]	chr8	57487861	57489861
ENSMUST00000167667	ENSMUSG00000035086	Becn1	beclin 1, autophagy related [Source:MGI Symbol;Acc:MGI:1891828]	chr11	101302238	101304238
ENSMUST00000167818	ENSMUSG00000035086	Becn1	beclin 1, autophagy related [Source:MGI Symbol;Acc:MGI:1891828]	chr11	101302239	101304239
ENSMUST00000140706	ENSMUSG00000035086	Becn1	beclin 1, autophagy related [Source:MGI Symbol;Acc:MGI:1891828]	chr11	101302207	101304207
ENSMUST00000170502	ENSMUSG00000035086	Becn1	beclin 1, autophagy related [Source:MGI Symbol;Acc:MGI:1891828]	chr11	101302250	101304250
ENSMUST00000164036	ENSMUSG00000035086	Becn1	beclin 1, autophagy related [Source:MGI Symbol;Acc:MGI:1891828] retained_intron	chr11	101302241	101304241
ENSMUST00000137614	ENSMUSG00000035086	Becn1	beclin 1, autophagy related [Source:MGI Symbol;Acc:MGI:1891828] retained_intron	chr11	101302242	101304242
ENSMUST00000152811	ENSMUSG00000020866	Cacna1g	calcium channel, voltage-dependent, T type, alpha 1G subunit [Source:MGI Symbol;Acc:MGI:1201678] processed_transcript	chr11	94473642	94475642
ENSMUST00000037715	ENSMUSG00000042662	Dusp15	dual specificity phosphatase-like 15 [Source:MGI Symbol;Acc:MGI:1934928]	chr2	152951583	152953583
ENSMUST00000109811	ENSMUSG00000042662	Dusp15	dual specificity phosphatase-like 15 [Source:MGI Symbol;Acc:MGI:1934928]	chr2	152951699	152953699
ENSMUST00000110238	ENSMUSG00000039087	Rreb1	ras responsive element binding protein 1 [Source:MGI Symbol;Acc:MGI:2443664]	chr13	37824037	37826037
ENSMUST00000147252	ENSMUSG00000048217	Nags	N-acetylglutamate synthase [Source:MGI Symbol;Acc:MGI:2387600] processed_transcript	chr11	102144364	102146364
ENSMUST00000170884	ENSMUSG00000001280	Sp1	trans-acting transcription factor 1 [Source:MGI Symbol;Acc:MGI:98372]	chr15	102404141	102406141
ENSMUST00000032924	ENSMUSG00000030685	Kctd13	potassium channel tetramerisation domain containing 13 [Source:MGI Symbol;Acc:MGI:1923739]	chr7	126926877	126928877
ENSMUST00000160266	ENSMUSG00000021774	Ube2e1	ubiquitin-conjugating enzyme E2E 1 [Source:MGI Symbol;Acc:MGI:107411] retained_intron	chr14	18331035	18333035
ENSMUST00000161580	ENSMUSG00000021774	Ube2e1	ubiquitin-conjugating enzyme E2E 1 [Source:MGI Symbol;Acc:MGI:107411] retained_intron	chr14	18331098	18333098
ENSMUST00000127768	ENSMUSG00000034245	Hdac11	histone deacetylase 11 [Source:MGI Symbol;Acc:MGI:2385252] retained_intron	chr6	91155162	91157162
ENSMUST00000143122	ENSMUSG00000085347	Hk1os	hexokinase 1, opposite strand [Source:MGI Symbol;Acc:MGI:1917412] antisense	chr10	62338605	62340605
ENSMUST00000142968	ENSMUSG00000085347	Hk1os	hexokinase 1, opposite strand [Source:MGI Symbol;Acc:MGI:1917412] antisense	chr10	62338620	62340620
ENSMUST00000103064	ENSMUSG00000040430	Pitpnc1	phosphatidylinositol transfer protein, cytoplasmic 1 [Source:MGI Symbol;Acc:MGI:1919045]	chr11	107470700	107472700
ENSMUST00000130064	ENSMUSG00000055850	Rnf181	ring finger protein 181 [Source:MGI Symbol;Acc:MGI:1913760]	chr6	72361397	72363397
ENSMUST00000138981	ENSMUSG00000028458	Tesk1	testis specific protein kinase 1 [Source:MGI Symbol;Acc:MGI:1201675]	chr4	43441319	43443319
ENSMUST00000110831	ENSMUSG00000079144	A130010J15Rik	RIKEN cDNA A130010J15 gene [Source:MGI Symbol;Acc:MGI:2441776]	chr1	193171569	193173569
ENSMUST00000178744	ENSMUSG00000079144	A130010J15Rik	RIKEN cDNA A130010J15 gene [Source:MGI Symbol;Acc:MGI:2441776]	chr1	193171575	193173575
ENSMUST00000034840	ENSMUSG00000032297	Celf6	CUGBP, Elav-like family member 6 [Source:MGI Symbol;Acc:MGI:1923433]	chr9	59576335	59578335
ENSMUST00000163691	ENSMUSG00000042622	Maff	v-maf musculoaponeurotic fibrosarcoma oncogene family, protein F (avian) [Source:MGI Symbol;Acc:MGI:96910]	chr15	79346059	79348059
ENSMUST00000149543	ENSMUSG00000050821	Fam131a	family with sequence similarity 131, member A [Source:MGI Symbol;Acc:MGI:1925658]	chr16	20691280	20693280
ENSMUST00000118919	ENSMUSG00000050821	Fam131a	family with sequence similarity 131, member A [Source:MGI Symbol;Acc:MGI:1925658]	chr16	20691281	20693281
ENSMUST00000139439	ENSMUSG00000028039	Efna3	ephrin A3 [Source:MGI Symbol;Acc:MGI:106644] processed_transcript	chr3	89321632	89323632
ENSMUST00000180732	ENSMUSG00000097317	Gm17281	predicted gene, 17281 [Source:MGI Symbol;Acc:MGI:4936915] lincRNA	chr2	91255996	91257996
ENSMUST00000122210	ENSMUSG00000027805	Pfn2	profilin 2 [Source:MGI Symbol;Acc:MGI:97550]	chr3	57845879	57847879
ENSMUST00000165418	ENSMUSG00000022811	Zfp148	zinc finger protein 148 [Source:MGI Symbol;Acc:MGI:1332234]	chr16	33378773	33380773
ENSMUST00000082629	ENSMUSG00000064563	Snora7a	small nucleolar RNA, H/ACA box 7A [Source:MGI Symbol;Acc:MGI:3819512] snoRNA	chr6	115808115	115810115
ENSMUST00000105716	ENSMUSG00000029020	Mfn2	mitofusin 2 [Source:MGI Symbol;Acc:MGI:2442230]	chr4	147904688	147906688
ENSMUST00000030884	ENSMUSG00000029020	Mfn2	mitofusin 2 [Source:MGI Symbol;Acc:MGI:2442230]	chr4	147904705	147906705
ENSMUST00000105715	ENSMUSG00000029020	Mfn2	mitofusin 2 [Source:MGI Symbol;Acc:MGI:2442230]	chr4	147904699	147906699
ENSMUST00000105714	ENSMUSG00000029020	Mfn2	mitofusin 2 [Source:MGI Symbol;Acc:MGI:2442230]	chr4	147904699	147906699
ENSMUST00000150881	ENSMUSG00000029020	Mfn2	mitofusin 2 [Source:MGI Symbol;Acc:MGI:2442230]	chr4	147904659	147906659
ENSMUST00000092154	ENSMUSG00000027981	Rnpc3	RNA-binding region (RNP1, RRM) containing 3 [Source:MGI Symbol;Acc:MGI:1914475]	chr3	113630150	113632150
ENSMUST00000106536	ENSMUSG00000027981	Rnpc3	RNA-binding region (RNP1, RRM) containing 3 [Source:MGI Symbol;Acc:MGI:1914475]	chr3	113630150	113632150
ENSMUST00000106535	ENSMUSG00000027981	Rnpc3	RNA-binding region (RNP1, RRM) containing 3 [Source:MGI Symbol;Acc:MGI:1914475]	chr3	113630150	113632150
ENSMUST00000127068	ENSMUSG00000027981	Rnpc3	RNA-binding region (RNP1, RRM) containing 3 [Source:MGI Symbol;Acc:MGI:1914475] retained_intron	chr3	113630080	113632080
ENSMUST00000112655	ENSMUSG00000033773	Rpap2	RNA polymerase II associated protein 2 [Source:MGI Symbol;Acc:MGI:2141142]	chr5	107595772	107597772
ENSMUST00000150074	ENSMUSG00000033773	Rpap2	RNA polymerase II associated protein 2 [Source:MGI Symbol;Acc:MGI:2141142]	chr5	107595959	107597959
ENSMUST00000129483	ENSMUSG00000033773	Rpap2	RNA polymerase II associated protein 2 [Source:MGI Symbol;Acc:MGI:2141142] processed_transcript	chr5	107595980	107597980
ENSMUST00000020308	ENSMUSG00000020108	Ddit4	DNA-damage-inducible transcript 4 [Source:MGI Symbol;Acc:MGI:1921997]	chr10	59951771	59953771
ENSMUST00000056124	ENSMUSG00000043323	Fbrsl1	fibrosin-like 1 [Source:MGI Symbol;Acc:MGI:1920907]	chr5	110387128	110389128
ENSMUST00000019907	ENSMUSG00000019773	Fbxo5	F-box protein 5 [Source:MGI Symbol;Acc:MGI:1914391]	chr10	5805601	5807601
ENSMUST00000138260	ENSMUSG00000055553	Kxd1	KxDL motif containing 1 [Source:MGI Symbol;Acc:MGI:1922870]	chr8	70527957	70529957
ENSMUST00000117580	ENSMUSG00000055553	Kxd1	KxDL motif containing 1 [Source:MGI Symbol;Acc:MGI:1922870]	chr8	70527957	70529957
ENSMUST00000132867	ENSMUSG00000055553	Kxd1	KxDL motif containing 1 [Source:MGI Symbol;Acc:MGI:1922870]	chr8	70527784	70529784
ENSMUST00000171108	ENSMUSG00000062115	Rai1	retinoic acid induced 1 [Source:MGI Symbol;Acc:MGI:103291]	chr11	60138080	60140080
ENSMUST00000090806	ENSMUSG00000062115	Rai1	retinoic acid induced 1 [Source:MGI Symbol;Acc:MGI:103291]	chr11	60138082	60140082
ENSMUST00000020904	ENSMUSG00000020580	Rock2	Rho-associated coiled-coil containing protein kinase 2 [Source:MGI Symbol;Acc:MGI:107926]	chr12	16892976	16894976
ENSMUST00000127652	ENSMUSG00000028618	Tmem59	transmembrane protein 59 [Source:MGI Symbol;Acc:MGI:1929278] processed_transcript	chr4	107177016	107179016
ENSMUST00000175891	ENSMUSG00000093619	4930535L15Rik	RIKEN cDNA 4930535L15 gene [Source:MGI Symbol;Acc:MGI:1925277] antisense	chr9	108002405	108004405
ENSMUST00000104327	ENSMUSG00000077515	Gm25878	predicted gene, 25878 [Source:MGI Symbol;Acc:MGI:5455655] snoRNA	chr2	167061471	167063471
ENSMUST00000165211	ENSMUSG00000043557	Mdga1	MAM domain containing glycosylphosphatidylinositol anchor 1 [Source:MGI Symbol;Acc:MGI:1922012]	chr17	29887483	29889483
ENSMUST00000056290	ENSMUSG00000009073	Nf2	neurofibromatosis 2 [Source:MGI Symbol;Acc:MGI:97307]	chr11	4848986	4850986
ENSMUST00000027493	ENSMUSG00000026274	Pask	PAS domain containing serine/threonine kinase [Source:MGI Symbol;Acc:MGI:2155936]	chr1	93342790	93344790
ENSMUST00000134035	ENSMUSG00000005732	Ranbp1	RAN binding protein 1 [Source:MGI Symbol;Acc:MGI:96269] processed_transcript	chr16	18248435	18250435
ENSMUST00000107098	ENSMUSG00000018677	Slc25a39	solute carrier family 25, member 39 [Source:MGI Symbol;Acc:MGI:1196386]	chr11	102407490	102409490
ENSMUST00000141535	ENSMUSG00000018677	Slc25a39	solute carrier family 25, member 39 [Source:MGI Symbol;Acc:MGI:1196386] retained_intron	chr11	102407457	102409457
ENSMUST00000142097	ENSMUSG00000018677	Slc25a39	solute carrier family 25, member 39 [Source:MGI Symbol;Acc:MGI:1196386]	chr11	102407488	102409488
ENSMUST00000123688	ENSMUSG00000018677	Slc25a39	solute carrier family 25, member 39 [Source:MGI Symbol;Acc:MGI:1196386] retained_intron	chr11	102407464	102409464
ENSMUST00000149777	ENSMUSG00000018677	Slc25a39	solute carrier family 25, member 39 [Source:MGI Symbol;Acc:MGI:1196386]	chr11	102407316	102409316
ENSMUST00000154001	ENSMUSG00000018677	Slc25a39	solute carrier family 25, member 39 [Source:MGI Symbol;Acc:MGI:1196386]	chr11	102407384	102409384
ENSMUST00000089622	ENSMUSG00000034832	Tet3	tet methylcytosine dioxygenase 3 [Source:MGI Symbol;Acc:MGI:2446229]	chr6	83441676	83443676
ENSMUST00000056191	ENSMUSG00000034832	Tet3	tet methylcytosine dioxygenase 3 [Source:MGI Symbol;Acc:MGI:2446229] processed_transcript	chr6	83441679	83443679
ENSMUST00000005041	ENSMUSG00000030435	U2af2	U2 small nuclear ribonucleoprotein auxiliary factor (U2AF) 2 [Source:MGI Symbol;Acc:MGI:98886]	chr7	5060141	5062141
ENSMUST00000110637	ENSMUSG00000021156	Zmynd11	zinc finger, MYND domain containing 11 [Source:MGI Symbol;Acc:MGI:1913755]	chr13	9764424	9766424
ENSMUST00000110638	ENSMUSG00000021156	Zmynd11	zinc finger, MYND domain containing 11 [Source:MGI Symbol;Acc:MGI:1913755]	chr13	9764489	9766489
ENSMUST00000110635	ENSMUSG00000021156	Zmynd11	zinc finger, MYND domain containing 11 [Source:MGI Symbol;Acc:MGI:1913755]	chr13	9764471	9766471
ENSMUST00000154994	ENSMUSG00000021156	Zmynd11	zinc finger, MYND domain containing 11 [Source:MGI Symbol;Acc:MGI:1913755]	chr13	9764445	9766445
ENSMUST00000146059	ENSMUSG00000021156	Zmynd11	zinc finger, MYND domain containing 11 [Source:MGI Symbol;Acc:MGI:1913755]	chr13	9764419	9766419
ENSMUST00000146039	ENSMUSG00000021156	Zmynd11	zinc finger, MYND domain containing 11 [Source:MGI Symbol;Acc:MGI:1913755]	chr13	9764455	9766455
ENSMUST00000037539	ENSMUSG00000039903	Eva1c	eva-1 homolog C (C. elegans) [Source:MGI Symbol;Acc:MGI:1918217]	chr16	90829111	90831111
ENSMUST00000099543	ENSMUSG00000039903	Eva1c	eva-1 homolog C (C. elegans) [Source:MGI Symbol;Acc:MGI:1918217]	chr16	90829111	90831111
ENSMUST00000130411	ENSMUSG00000016921	Srsf6	serine/arginine-rich splicing factor 6 [Source:MGI Symbol;Acc:MGI:1915246]	chr2	162929526	162931526
ENSMUST00000017065	ENSMUSG00000016921	Srsf6	serine/arginine-rich splicing factor 6 [Source:MGI Symbol;Acc:MGI:1915246]	chr2	162929560	162931560
ENSMUST00000126163	ENSMUSG00000016921	Srsf6	serine/arginine-rich splicing factor 6 [Source:MGI Symbol;Acc:MGI:1915246]	chr2	162929659	162931659
ENSMUST00000063635	ENSMUSG00000029576	Radil	Ras association and DIL domains [Source:MGI Symbol;Acc:MGI:2443088]	chr5	142551099	142553099
ENSMUST00000139824	ENSMUSG00000029576	Radil	Ras association and DIL domains [Source:MGI Symbol;Acc:MGI:2443088] retained_intron	chr5	142551063	142553063
ENSMUST00000110785	ENSMUSG00000029576	Radil	Ras association and DIL domains [Source:MGI Symbol;Acc:MGI:2443088]	chr5	142551078	142553078
ENSMUST00000152764	.	.	.	chr3	36064070	36066070
ENSMUST00000019405	ENSMUSG00000019261	Map1s	microtubule-associated protein 1S [Source:MGI Symbol;Acc:MGI:2443304]	chr8	70903972	70905972
ENSMUST00000130201	ENSMUSG00000033845	Mrpl15	mitochondrial ribosomal protein L15 [Source:MGI Symbol;Acc:MGI:1351639]	chr1	4785711	4787711
ENSMUST00000156816	ENSMUSG00000033845	Mrpl15	mitochondrial ribosomal protein L15 [Source:MGI Symbol;Acc:MGI:1351639]	chr1	4785740	4787740
ENSMUST00000045689	ENSMUSG00000033845	Mrpl15	mitochondrial ribosomal protein L15 [Source:MGI Symbol;Acc:MGI:1351639]	chr1	4785699	4787699
ENSMUST00000115538	ENSMUSG00000033845	Mrpl15	mitochondrial ribosomal protein L15 [Source:MGI Symbol;Acc:MGI:1351639] processed_transcript	chr1	4785740	4787740
ENSMUST00000146665	ENSMUSG00000033845	Mrpl15	mitochondrial ribosomal protein L15 [Source:MGI Symbol;Acc:MGI:1351639]	chr1	4785740	4787740
ENSMUST00000132625	ENSMUSG00000033845	Mrpl15	mitochondrial ribosomal protein L15 [Source:MGI Symbol;Acc:MGI:1351639] retained_intron	chr1	4785693	4787693
ENSMUST00000109504	ENSMUSG00000064090	Vrk2	vaccinia related kinase 2 [Source:MGI Symbol;Acc:MGI:1917172]	chr11	26591730	26593730
ENSMUST00000111596	ENSMUSG00000038342	Mlxip	MLX interacting protein [Source:MGI Symbol;Acc:MGI:2141183]	chr5	123392796	123394796
ENSMUST00000068237	ENSMUSG00000038342	Mlxip	MLX interacting protein [Source:MGI Symbol;Acc:MGI:2141183]	chr5	123392798	123394798
ENSMUST00000130398	ENSMUSG00000020741	Cluh	clustered mitochondria (cluA/CLU1) homolog [Source:MGI Symbol;Acc:MGI:1921398] processed_transcript	chr11	74647493	74649493
ENSMUST00000180761	ENSMUSG00000097015	Gm26705	predicted gene, 26705 [Source:MGI Symbol;Acc:MGI:5477199] lincRNA	chr7	99267219	99269219
ENSMUST00000102879	ENSMUSG00000026833	Olfm1	olfactomedin 1 [Source:MGI Symbol;Acc:MGI:1860437]	chr2	28203657	28205657
ENSMUST00000028177	ENSMUSG00000026833	Olfm1	olfactomedin 1 [Source:MGI Symbol;Acc:MGI:1860437]	chr2	28203657	28205657
ENSMUST00000153623	ENSMUSG00000027893	Ahcyl1	S-adenosylhomocysteine hydrolase-like 1 [Source:MGI Symbol;Acc:MGI:2385184]	chr3	107695964	107697964
ENSMUST00000102079	ENSMUSG00000076033	Mir692-3	microRNA 692-3 [Source:MGI Symbol;Acc:MGI:3719623] miRNA	chr13	74405063	74407063
ENSMUST00000156363	ENSMUSG00000035851	Ythdc1	YTH domain containing 1 [Source:MGI Symbol;Acc:MGI:2443713]	chr5	86802494	86804494
ENSMUST00000162073	ENSMUSG00000032059	Alg9	asparagine-linked glycosylation 9 (alpha 1,2 mannosyltransferase) [Source:MGI Symbol;Acc:MGI:1924753]	chr9	50773303	50775303
ENSMUST00000159576	ENSMUSG00000032059	Alg9	asparagine-linked glycosylation 9 (alpha 1,2 mannosyltransferase) [Source:MGI Symbol;Acc:MGI:1924753]	chr9	50773365	50775365
ENSMUST00000142332	ENSMUSG00000036052	Dnajb5	DnaJ (Hsp40) homolog, subfamily B, member 5 [Source:MGI Symbol;Acc:MGI:1930018] processed_transcript	chr4	42948349	42950349
ENSMUST00000084662	ENSMUSG00000036052	Dnajb5	DnaJ (Hsp40) homolog, subfamily B, member 5 [Source:MGI Symbol;Acc:MGI:1930018]	chr4	42948394	42950394
ENSMUST00000153807	ENSMUSG00000036052	Dnajb5	DnaJ (Hsp40) homolog, subfamily B, member 5 [Source:MGI Symbol;Acc:MGI:1930018] processed_transcript	chr4	42948438	42950438
ENSMUST00000140461	ENSMUSG00000027210	Meis2	Meis homeobox 2 [Source:MGI Symbol;Acc:MGI:108564] retained_intron	chr2	116062361	116064361
ENSMUST00000023629	ENSMUSG00000022912	Pros1	protein S (alpha) [Source:MGI Symbol;Acc:MGI:1095733]	chr16	62852305	62854305
ENSMUST00000026568	ENSMUSG00000025495	Ptdss2	phosphatidylserine synthase 2 [Source:MGI Symbol;Acc:MGI:1351664]	chr7	141129284	141131284
ENSMUST00000174706	ENSMUSG00000025495	Ptdss2	phosphatidylserine synthase 2 [Source:MGI Symbol;Acc:MGI:1351664] retained_intron	chr7	141129299	141131299
ENSMUST00000173721	ENSMUSG00000025495	Ptdss2	phosphatidylserine synthase 2 [Source:MGI Symbol;Acc:MGI:1351664] processed_transcript	chr7	141129342	141131342
ENSMUST00000174058	ENSMUSG00000025495	Ptdss2	phosphatidylserine synthase 2 [Source:MGI Symbol;Acc:MGI:1351664]	chr7	141129354	141131354
ENSMUST00000111967	ENSMUSG00000066894	Vsig10	V-set and immunoglobulin domain containing 10 [Source:MGI Symbol;Acc:MGI:2448533]	chr5	117317264	117319264
ENSMUST00000086464	ENSMUSG00000066894	Vsig10	V-set and immunoglobulin domain containing 10 [Source:MGI Symbol;Acc:MGI:2448533]	chr5	117317290	117319290
ENSMUST00000145052	ENSMUSG00000066894	Vsig10	V-set and immunoglobulin domain containing 10 [Source:MGI Symbol;Acc:MGI:2448533] retained_intron	chr5	117317316	117319316
ENSMUST00000128524	ENSMUSG00000066894	Vsig10	V-set and immunoglobulin domain containing 10 [Source:MGI Symbol;Acc:MGI:2448533] retained_intron	chr5	117317359	117319359
ENSMUST00000143671	ENSMUSG00000022915	1700093J21Rik	RIKEN cDNA 1700093J21 gene [Source:MGI Symbol;Acc:MGI:1921546] antisense	chr16	96080674	96082674
ENSMUST00000079764	ENSMUSG00000059355	Wdr83os	WD repeat domain 83 opposite strand [Source:MGI Symbol;Acc:MGI:3041257]	chr8	85078738	85080738
ENSMUST00000040735	ENSMUSG00000036820	Amdhd2	amidohydrolase domain containing 2 [Source:MGI Symbol;Acc:MGI:2443978]	chr17	24163767	24165767
ENSMUST00000172435	ENSMUSG00000038552	Fndc4	fibronectin type III domain containing 4 [Source:MGI Symbol;Acc:MGI:1917195]	chr5	31295878	31297878
ENSMUST00000041266	ENSMUSG00000038552	Fndc4	fibronectin type III domain containing 4 [Source:MGI Symbol;Acc:MGI:1917195]	chr5	31295872	31297872
ENSMUST00000070522	ENSMUSG00000032374	Plod2	procollagen lysine, 2-oxoglutarate 5-dioxygenase 2 [Source:MGI Symbol;Acc:MGI:1347007]	chr9	92540221	92542221
ENSMUST00000100944	ENSMUSG00000072769	Gm10419	predicted gene 10419 [Source:MGI Symbol;Acc:MGI:3642823]	chr5	108367856	108369856
ENSMUST00000164474	ENSMUSG00000035172	Plekhh3	pleckstrin homology domain containing, family H (with MyTH4 domain) member 3 [Source:MGI Symbol;Acc:MGI:2384950]	chr11	101171318	101173318
ENSMUST00000117237	ENSMUSG00000074994	Qser1	glutamine and serine rich 1 [Source:MGI Symbol;Acc:MGI:2138986]	chr2	104816697	104818697
ENSMUST00000115645	ENSMUSG00000005732	Ranbp1	RAN binding protein 1 [Source:MGI Symbol;Acc:MGI:96269]	chr16	18248733	18250733
ENSMUST00000123073	ENSMUSG00000005732	Ranbp1	RAN binding protein 1 [Source:MGI Symbol;Acc:MGI:96269] retained_intron	chr16	18248647	18250647
ENSMUST00000163568	ENSMUSG00000024134	Six2	sine oculis-related homeobox 2 [Source:MGI Symbol;Acc:MGI:102778]	chr17	85688275	85690275
ENSMUST00000024947	ENSMUSG00000024134	Six2	sine oculis-related homeobox 2 [Source:MGI Symbol;Acc:MGI:102778]	chr17	85688255	85690255
ENSMUST00000159047	ENSMUSG00000035953	Tmem55b	transmembrane protein 55b [Source:MGI Symbol;Acc:MGI:2448501] retained_intron	chr14	50929764	50931764
ENSMUST00000177851	ENSMUSG00000036180	Gatad2a	GATA zinc finger domain containing 2A [Source:MGI Symbol;Acc:MGI:2384585]	chr8	69996380	69998380
ENSMUST00000065169	ENSMUSG00000036180	Gatad2a	GATA zinc finger domain containing 2A [Source:MGI Symbol;Acc:MGI:2384585]	chr8	69996380	69998380
ENSMUST00000117672	ENSMUSG00000005936	Kctd20	potassium channel tetramerisation domain containing 20 [Source:MGI Symbol;Acc:MGI:1914239]	chr17	28951214	28953214
ENSMUST00000168507	ENSMUSG00000005936	Kctd20	potassium channel tetramerisation domain containing 20 [Source:MGI Symbol;Acc:MGI:1914239]	chr17	28951214	28953214
ENSMUST00000139076	ENSMUSG00000018405	Mrm1	mitochondrial rRNA methyltransferase 1 homolog (S. cerevisiae) [Source:MGI Symbol;Acc:MGI:2443470] processed_transcript	chr11	84818735	84820735
ENSMUST00000150899	ENSMUSG00000005069	Pex5	peroxisomal biogenesis factor 5 [Source:MGI Symbol;Acc:MGI:1098808] processed_transcript	chr6	124414043	124416043
ENSMUST00000156902	ENSMUSG00000062115	Rai1	retinoic acid induced 1 [Source:MGI Symbol;Acc:MGI:103291] processed_transcript	chr11	60138257	60140257
ENSMUST00000129212	ENSMUSG00000029576	Radil	Ras association and DIL domains [Source:MGI Symbol;Acc:MGI:2443088]	chr5	142550966	142552966
ENSMUST00000148977	ENSMUSG00000087017	4930417H01Rik	RIKEN cDNA 4930417H01 gene [Source:MGI Symbol;Acc:MGI:3041209] processed_transcript	chr2	122700903	122702903
ENSMUST00000134411	ENSMUSG00000087017	4930417H01Rik	RIKEN cDNA 4930417H01 gene [Source:MGI Symbol;Acc:MGI:3041209] processed_transcript	chr2	122700905	122702905
ENSMUST00000133661	ENSMUSG00000000247	Lhx2	LIM homeobox protein 2 [Source:MGI Symbol;Acc:MGI:96785]	chr2	38339090	38341090
ENSMUST00000184148	ENSMUSG00000098919	Mir8102	microRNA 8102 [Source:MGI Symbol;Acc:MGI:5531177] miRNA	chr11	97742895	97744895
ENSMUST00000118009	ENSMUSG00000014907	Naf1	nuclear assembly factor 1 homolog (S. cerevisiae) [Source:MGI Symbol;Acc:MGI:2682306]	chr8	66858215	66860215
ENSMUST00000141311	ENSMUSG00000011096	Akt1s1	AKT1 substrate 1 (proline-rich) [Source:MGI Symbol;Acc:MGI:1914855]	chr7	44848005	44850005
ENSMUST00000107880	ENSMUSG00000011096	Akt1s1	AKT1 substrate 1 (proline-rich) [Source:MGI Symbol;Acc:MGI:1914855]	chr7	44848014	44850014
ENSMUST00000132334	ENSMUSG00000063889	Crem	cAMP responsive element modulator [Source:MGI Symbol;Acc:MGI:88495] processed_transcript	chr18	3337064	3339064
ENSMUST00000125564	ENSMUSG00000058454	Dhcr7	7-dehydrocholesterol reductase [Source:MGI Symbol;Acc:MGI:1298378] processed_transcript	chr7	143828256	143830256
ENSMUST00000162563	ENSMUSG00000004151	Etv1	ets variant 1 [Source:MGI Symbol;Acc:MGI:99254]	chr12	38778282	38780282
ENSMUST00000161164	ENSMUSG00000004151	Etv1	ets variant 1 [Source:MGI Symbol;Acc:MGI:99254]	chr12	38778317	38780317
ENSMUST00000160996	ENSMUSG00000004151	Etv1	ets variant 1 [Source:MGI Symbol;Acc:MGI:99254]	chr12	38778347	38780347
ENSMUST00000117102	ENSMUSG00000081683	Fzd10	frizzled homolog 10 (Drosophila) [Source:MGI Symbol;Acc:MGI:2136761]	chr5	128599104	128601104
ENSMUST00000144205	ENSMUSG00000057666	Gapdh	glyceraldehyde-3-phosphate dehydrogenase [Source:MGI Symbol;Acc:MGI:95640] processed_transcript	chr6	125164917	125166917
ENSMUST00000057454	ENSMUSG00000046814	Gchfr	GTP cyclohydrolase I feedback regulator [Source:MGI Symbol;Acc:MGI:2443977]	chr2	119165771	119167771
ENSMUST00000127488	ENSMUSG00000086839	Gm11973	predicted gene 11973 [Source:MGI Symbol;Acc:MGI:3650058] antisense	chr11	6473423	6475423
ENSMUST00000155498	ENSMUSG00000086839	Gm11973	predicted gene 11973 [Source:MGI Symbol;Acc:MGI:3650058] antisense	chr11	6473463	6475463
ENSMUST00000124274	ENSMUSG00000086839	Gm11973	predicted gene 11973 [Source:MGI Symbol;Acc:MGI:3650058] antisense	chr11	6473475	6475475
ENSMUST00000152143	ENSMUSG00000074466	Gm15417	predicted gene 15417 [Source:MGI Symbol;Acc:MGI:3642531] antisense	chr3	89389968	89391968
ENSMUST00000132755	ENSMUSG00000024211	Grm8	glutamate receptor, metabotropic 8 [Source:MGI Symbol;Acc:MGI:1351345]	chr6	28133130	28135130
ENSMUST00000156143	ENSMUSG00000022679	Mpv17l	Mpv17 transgene, kidney disease mutant-like [Source:MGI Symbol;Acc:MGI:2135951]	chr16	13939092	13941092
ENSMUST00000146086	ENSMUSG00000030008	Pradc1	protease-associated domain containing 1 [Source:MGI Symbol;Acc:MGI:1920577] retained_intron	chr6	85451202	85453202
ENSMUST00000113770	ENSMUSG00000030008	Pradc1	protease-associated domain containing 1 [Source:MGI Symbol;Acc:MGI:1920577]	chr6	85451249	85453249
ENSMUST00000154918	ENSMUSG00000030008	Pradc1	protease-associated domain containing 1 [Source:MGI Symbol;Acc:MGI:1920577] processed_transcript	chr6	85451225	85453225
ENSMUST00000122907	ENSMUSG00000030008	Pradc1	protease-associated domain containing 1 [Source:MGI Symbol;Acc:MGI:1920577] processed_transcript	chr6	85451214	85453214
ENSMUST00000162878	ENSMUSG00000039153	Runx2	runt related transcription factor 2 [Source:MGI Symbol;Acc:MGI:99829]	chr17	44735711	44737711
ENSMUST00000162373	ENSMUSG00000039153	Runx2	runt related transcription factor 2 [Source:MGI Symbol;Acc:MGI:99829]	chr17	44735635	44737635
ENSMUST00000175677	ENSMUSG00000051367	Six1	sine oculis-related homeobox 1 [Source:MGI Symbol;Acc:MGI:102780] processed_transcript	chr12	73045292	73047292
ENSMUST00000113717	ENSMUSG00000057738	Sptan1	spectrin alpha, non-erythrocytic 1 [Source:MGI Symbol;Acc:MGI:98386]	chr2	29963558	29965558
ENSMUST00000113719	ENSMUSG00000057738	Sptan1	spectrin alpha, non-erythrocytic 1 [Source:MGI Symbol;Acc:MGI:98386]	chr2	29963558	29965558
ENSMUST00000143918	ENSMUSG00000057738	Sptan1	spectrin alpha, non-erythrocytic 1 [Source:MGI Symbol;Acc:MGI:98386] retained_intron	chr2	29963675	29965675
ENSMUST00000100225	ENSMUSG00000057738	Sptan1	spectrin alpha, non-erythrocytic 1 [Source:MGI Symbol;Acc:MGI:98386]	chr2	29963678	29965678
ENSMUST00000113741	ENSMUSG00000057738	Sptan1	spectrin alpha, non-erythrocytic 1 [Source:MGI Symbol;Acc:MGI:98386]	chr2	29963680	29965680
ENSMUST00000095083	ENSMUSG00000057738	Sptan1	spectrin alpha, non-erythrocytic 1 [Source:MGI Symbol;Acc:MGI:98386]	chr2	29963680	29965680
ENSMUST00000046257	ENSMUSG00000057738	Sptan1	spectrin alpha, non-erythrocytic 1 [Source:MGI Symbol;Acc:MGI:98386]	chr2	29963715	29965715
ENSMUST00000169241	ENSMUSG00000026466	Tor1aip1	torsin A interacting protein 1 [Source:MGI Symbol;Acc:MGI:3582693]	chr1	156034818	156036818
ENSMUST00000141878	ENSMUSG00000026466	Tor1aip1	torsin A interacting protein 1 [Source:MGI Symbol;Acc:MGI:3582693]	chr1	156034881	156036881
ENSMUST00000123705	ENSMUSG00000026466	Tor1aip1	torsin A interacting protein 1 [Source:MGI Symbol;Acc:MGI:3582693]	chr1	156034881	156036881
ENSMUST00000110658	ENSMUSG00000027263	Tubgcp4	tubulin, gamma complex associated protein 4 [Source:MGI Symbol;Acc:MGI:1196293]	chr2	121169166	121171166
ENSMUST00000138601	ENSMUSG00000027263	Tubgcp4	tubulin, gamma complex associated protein 4 [Source:MGI Symbol;Acc:MGI:1196293] retained_intron	chr2	121169207	121171207
ENSMUST00000039541	ENSMUSG00000027263	Tubgcp4	tubulin, gamma complex associated protein 4 [Source:MGI Symbol;Acc:MGI:1196293]	chr2	121169213	121171213
ENSMUST00000144076	ENSMUSG00000027263	Tubgcp4	tubulin, gamma complex associated protein 4 [Source:MGI Symbol;Acc:MGI:1196293] retained_intron	chr2	121169238	121171238
ENSMUST00000130929	ENSMUSG00000027263	Tubgcp4	tubulin, gamma complex associated protein 4 [Source:MGI Symbol;Acc:MGI:1196293] processed_transcript	chr2	121169244	121171244
ENSMUST00000020568	ENSMUSG00000020319	Wdpcp	WD repeat containing planar cell polarity effector [Source:MGI Symbol;Acc:MGI:2144467]	chr11	21570233	21572233
ENSMUST00000131135	ENSMUSG00000020319	Wdpcp	WD repeat containing planar cell polarity effector [Source:MGI Symbol;Acc:MGI:2144467]	chr11	21570233	21572233
ENSMUST00000099145	ENSMUSG00000061689	Dlgap4	discs, large homolog-associated protein 4 (Drosophila) [Source:MGI Symbol;Acc:MGI:2138865]	chr2	156719490	156721490
ENSMUST00000147969	ENSMUSG00000049327	Setd8	SET domain containing (lysine methyltransferase) 8 [Source:MGI Symbol;Acc:MGI:1915206] processed_transcript	chr5	124443503	124445503
ENSMUST00000148422	ENSMUSG00000034156	Bzrap1	benzodiazepine receptor associated protein 1 [Source:MGI Symbol;Acc:MGI:2450877] processed_transcript	chr11	87762729	87764729
ENSMUST00000023059	ENSMUSG00000022422	Dscc1	defective in sister chromatid cohesion 1 homolog (S. cerevisiae) [Source:MGI Symbol;Acc:MGI:1919357]	chr15	55090492	55092492
ENSMUST00000110231	ENSMUSG00000022422	Dscc1	defective in sister chromatid cohesion 1 homolog (S. cerevisiae) [Source:MGI Symbol;Acc:MGI:1919357]	chr15	55090481	55092481
ENSMUST00000134797	ENSMUSG00000020225	Tmbim4	transmembrane BAX inhibitor motif containing 4 [Source:MGI Symbol;Acc:MGI:1915462]	chr10	120206778	120208778
ENSMUST00000141206	ENSMUSG00000020225	Tmbim4	transmembrane BAX inhibitor motif containing 4 [Source:MGI Symbol;Acc:MGI:1915462]	chr10	120206791	120208791
ENSMUST00000165335	ENSMUSG00000029064	Gnb1	guanine nucleotide binding protein (G protein), beta 1 [Source:MGI Symbol;Acc:MGI:95781]	chr4	155489359	155491359
ENSMUST00000105616	ENSMUSG00000029064	Gnb1	guanine nucleotide binding protein (G protein), beta 1 [Source:MGI Symbol;Acc:MGI:95781]	chr4	155489362	155491362
ENSMUST00000030940	ENSMUSG00000029064	Gnb1	guanine nucleotide binding protein (G protein), beta 1 [Source:MGI Symbol;Acc:MGI:95781]	chr4	155489368	155491368
ENSMUST00000160359	ENSMUSG00000032374	Plod2	procollagen lysine, 2-oxoglutarate 5-dioxygenase 2 [Source:MGI Symbol;Acc:MGI:1347007]	chr9	92540262	92542262
ENSMUST00000162472	.	.	.	chr1	37996659	37998659
ENSMUST00000116517	ENSMUSG00000032803	Cdv3	carnitine deficiency-associated gene expressed in ventricle 3 [Source:MGI Symbol;Acc:MGI:2448759]	chr9	103364980	103366980
ENSMUST00000120918	ENSMUSG00000032530	Lyzl4	lysozyme-like 4 [Source:MGI Symbol;Acc:MGI:1916282]	chr9	121642097	121644097
ENSMUST00000026859	ENSMUSG00000025759	Mfsd8	major facilitator superfamily domain containing 8 [Source:MGI Symbol;Acc:MGI:1919425]	chr3	40846886	40848886
ENSMUST00000109525	ENSMUSG00000020280	Pus10	pseudouridylate synthase 10 [Source:MGI Symbol;Acc:MGI:1921717]	chr11	23663672	23665672
ENSMUST00000020520	ENSMUSG00000020280	Pus10	pseudouridylate synthase 10 [Source:MGI Symbol;Acc:MGI:1921717]	chr11	23663695	23665695
ENSMUST00000153309	ENSMUSG00000002983	Relb	avian reticuloendotheliosis viral (v-rel) oncogene related B [Source:MGI Symbol;Acc:MGI:103289] processed_transcript	chr7	19628474	19630474
ENSMUST00000141586	ENSMUSG00000002983	Relb	avian reticuloendotheliosis viral (v-rel) oncogene related B [Source:MGI Symbol;Acc:MGI:103289] processed_transcript	chr7	19628435	19630435
ENSMUST00000053098	ENSMUSG00000066798	Zbtb6	zinc finger and BTB domain containing 6 [Source:MGI Symbol;Acc:MGI:2442998]	chr2	37430920	37432920
ENSMUST00000044115	ENSMUSG00000038797	Zscan2	zinc finger and SCAN domain containing 2 [Source:MGI Symbol;Acc:MGI:99176]	chr7	80860106	80862106
ENSMUST00000153669	ENSMUSG00000086774	Gm11915	predicted gene 11915 [Source:MGI Symbol;Acc:MGI:3650126] antisense	chr4	28815077	28817077
ENSMUST00000177165	ENSMUSG00000087385	AA415398	expressed sequence AA415398 [Source:MGI Symbol;Acc:MGI:3035485] processed_transcript	chr4	119539530	119541530
ENSMUST00000137755	ENSMUSG00000022619	Mapk8ip2	mitogen-activated protein kinase 8 interacting protein 2 [Source:MGI Symbol;Acc:MGI:1926555]	chr15	89453040	89455040
ENSMUST00000099720	ENSMUSG00000036721	Zscan12	zinc finger and SCAN domain containing 12 [Source:MGI Symbol;Acc:MGI:1099444]	chr13	21361283	21363283
ENSMUST00000137671	ENSMUSG00000087385	AA415398	expressed sequence AA415398 [Source:MGI Symbol;Acc:MGI:3035485] processed_transcript	chr4	119539131	119541131
ENSMUST00000181734	ENSMUSG00000015189	Casd1	CAS1 domain containing 1 [Source:MGI Symbol;Acc:MGI:2384865]	chr6	4599143	4601143
ENSMUST00000153963	ENSMUSG00000015189	Casd1	CAS1 domain containing 1 [Source:MGI Symbol;Acc:MGI:2384865] processed_transcript	chr6	4599144	4601144
ENSMUST00000141359	ENSMUSG00000015189	Casd1	CAS1 domain containing 1 [Source:MGI Symbol;Acc:MGI:2384865]	chr6	4599201	4601201
ENSMUST00000164484	ENSMUSG00000090707	Gm8237	predicted gene 8237 [Source:MGI Symbol;Acc:MGI:3644039]	chr14	5880383	5882383
ENSMUST00000154389	ENSMUSG00000034245	Hdac11	histone deacetylase 11 [Source:MGI Symbol;Acc:MGI:2385252] retained_intron	chr6	91154816	91156816
ENSMUST00000143621	ENSMUSG00000034245	Hdac11	histone deacetylase 11 [Source:MGI Symbol;Acc:MGI:2385252]	chr6	91154824	91156824
ENSMUST00000114823	ENSMUSG00000029922	Mkrn1	makorin, ring finger protein, 1 [Source:MGI Symbol;Acc:MGI:1859353]	chr6	39419777	39421777
ENSMUST00000146785	ENSMUSG00000029922	Mkrn1	makorin, ring finger protein, 1 [Source:MGI Symbol;Acc:MGI:1859353]	chr6	39419758	39421758
ENSMUST00000108375	ENSMUSG00000000631	Myo18a	myosin XVIIIA [Source:MGI Symbol;Acc:MGI:2667185]	chr11	77761244	77763244
ENSMUST00000128997	ENSMUSG00000024122	Pdpk1	3-phosphoinositide dependent protein kinase 1 [Source:MGI Symbol;Acc:MGI:1338068]	chr17	24141129	24143129
ENSMUST00000154588	ENSMUSG00000020649	Rrm2	ribonucleotide reductase M2 [Source:MGI Symbol;Acc:MGI:98181]	chr12	24707027	24709027
ENSMUST00000177828	ENSMUSG00000024335	Brd2	bromodomain containing 2 [Source:MGI Symbol;Acc:MGI:99495] processed_transcript	chr17	34122620	34124620
ENSMUST00000179687	ENSMUSG00000024335	Brd2	bromodomain containing 2 [Source:MGI Symbol;Acc:MGI:99495] processed_transcript	chr17	34122635	34124635
ENSMUST00000146832	ENSMUSG00000038145	Snrk	SNF related kinase [Source:MGI Symbol;Acc:MGI:108104]	chr9	122115281	122117281
ENSMUST00000139181	ENSMUSG00000038145	Snrk	SNF related kinase [Source:MGI Symbol;Acc:MGI:108104]	chr9	122115308	122117308
ENSMUST00000120173	ENSMUSG00000038145	Snrk	SNF related kinase [Source:MGI Symbol;Acc:MGI:108104]	chr9	122115337	122117337
ENSMUST00000134949	ENSMUSG00000038145	Snrk	SNF related kinase [Source:MGI Symbol;Acc:MGI:108104]	chr9	122115345	122117345
ENSMUST00000119215	ENSMUSG00000038145	Snrk	SNF related kinase [Source:MGI Symbol;Acc:MGI:108104]	chr9	122115357	122117357
ENSMUST00000118886	ENSMUSG00000038145	Snrk	SNF related kinase [Source:MGI Symbol;Acc:MGI:108104]	chr9	122115373	122117373
ENSMUST00000153891	ENSMUSG00000028801	Stpg1	sperm tail PG rich repeat containing 1 [Source:MGI Symbol;Acc:MGI:1926056] processed_transcript	chr4	135492788	135494788
ENSMUST00000021242	ENSMUSG00000020872	Tac4	tachykinin 4 [Source:MGI Symbol;Acc:MGI:1931130]	chr11	95259527	95261527
ENSMUST00000107689	ENSMUSG00000041842	Fhdc1	FH2 domain containing 1 [Source:MGI Symbol;Acc:MGI:2684972]	chr3	84480430	84482430
ENSMUST00000056106	ENSMUSG00000041343	Ankrd42	ankyrin repeat domain 42 [Source:MGI Symbol;Acc:MGI:1921095]	chr7	92637103	92639103
ENSMUST00000118157	ENSMUSG00000041343	Ankrd42	ankyrin repeat domain 42 [Source:MGI Symbol;Acc:MGI:1921095]	chr7	92637143	92639143
ENSMUST00000126305	ENSMUSG00000041343	Ankrd42	ankyrin repeat domain 42 [Source:MGI Symbol;Acc:MGI:1921095]	chr7	92637137	92639137
ENSMUST00000142971	ENSMUSG00000041343	Ankrd42	ankyrin repeat domain 42 [Source:MGI Symbol;Acc:MGI:1921095] retained_intron	chr7	92637036	92639036
ENSMUST00000138267	ENSMUSG00000041343	Ankrd42	ankyrin repeat domain 42 [Source:MGI Symbol;Acc:MGI:1921095] processed_transcript	chr7	92637131	92639131
ENSMUST00000102737	ENSMUSG00000035033	Tbr1	T-box brain gene 1 [Source:MGI Symbol;Acc:MGI:107404]	chr2	61804260	61806260
ENSMUST00000131538	ENSMUSG00000035033	Tbr1	T-box brain gene 1 [Source:MGI Symbol;Acc:MGI:107404] processed_transcript	chr2	61804271	61806271
ENSMUST00000154879	ENSMUSG00000022285	Ywhaz	tyrosine 3-monooxygenase/tryptophan 5-monooxygenase activation protein, zeta polypeptide [Source:MGI Symbol;Acc:MGI:109484] retained_intron	chr15	36793520	36795520
ENSMUST00000122300	ENSMUSG00000021288	Klc1	kinesin light chain 1 [Source:MGI Symbol;Acc:MGI:107978]	chr12	111757011	111759011
ENSMUST00000019516	ENSMUSG00000075590	Nrbp2	nuclear receptor binding protein 2 [Source:MGI Symbol;Acc:MGI:2385017]	chr15	76090014	76092014
ENSMUST00000084941	ENSMUSG00000021288	Klc1	kinesin light chain 1 [Source:MGI Symbol;Acc:MGI:107978]	chr12	111756847	111758847
ENSMUST00000118471	ENSMUSG00000021288	Klc1	kinesin light chain 1 [Source:MGI Symbol;Acc:MGI:107978]	chr12	111756954	111758954
ENSMUST00000125247	ENSMUSG00000004952	Rasa4	RAS p21 protein activator 4 [Source:MGI Symbol;Acc:MGI:1858600] processed_transcript	chr5	136083068	136085068
ENSMUST00000025909	ENSMUSG00000024958	Gpr137	G protein-coupled receptor 137 [Source:MGI Symbol;Acc:MGI:2147529]	chr19	6941480	6943480
ENSMUST00000123457	ENSMUSG00000085347	Hk1os	hexokinase 1, opposite strand [Source:MGI Symbol;Acc:MGI:1917412] antisense	chr10	62338254	62340254
ENSMUST00000124994	ENSMUSG00000059486	Kbtbd2	kelch repeat and BTB (POZ) domain containing 2 [Source:MGI Symbol;Acc:MGI:2384811] processed_transcript	chr6	56796748	56798748
ENSMUST00000001456	ENSMUSG00000001420	Tmem79	transmembrane protein 79 [Source:MGI Symbol;Acc:MGI:1919163]	chr3	88334505	88336505
ENSMUST00000181369	ENSMUSG00000097602	4930519P11Rik	RIKEN cDNA 4930519P11 gene [Source:MGI Symbol;Acc:MGI:1921971]	chr2	154613438	154615438
ENSMUST00000141767	ENSMUSG00000021838	Samd4	sterile alpha motif domain containing 4 [Source:MGI Symbol;Acc:MGI:1921730] processed_transcript	chr14	46881504	46883504
ENSMUST00000020977	ENSMUSG00000020648	Dus4l	dihydrouridine synthase 4-like (S. cerevisiae) [Source:MGI Symbol;Acc:MGI:1919166]	chr12	31654827	31656827
ENSMUST00000161394	ENSMUSG00000089737	Gm15688	predicted gene 15688 [Source:MGI Symbol;Acc:MGI:3647549] processed_transcript	chr3	141465334	141467334
ENSMUST00000143893	ENSMUSG00000074346	Kcnd3os	potassium voltage-gated channel, Shal-related family, member 3, opposite strand [Source:MGI Symbol;Acc:MGI:1925885] antisense	chr3	105451728	105453728
ENSMUST00000133416	ENSMUSG00000028226	Mmp16	matrix metallopeptidase 16 [Source:MGI Symbol;Acc:MGI:1276107] retained_intron	chr4	17851591	17853591
ENSMUST00000150169	ENSMUSG00000030465	Psd3	pleckstrin and Sec7 domain containing 3 [Source:MGI Symbol;Acc:MGI:1918215] retained_intron	chr8	68062287	68064287
ENSMUST00000052325	ENSMUSG00000005732	Ranbp1	RAN binding protein 1 [Source:MGI Symbol;Acc:MGI:96269]	chr16	18248068	18250068
ENSMUST00000145112	ENSMUSG00000022721	Trmt2a	TRM2 tRNA methyltransferase 2A [Source:MGI Symbol;Acc:MGI:96270]	chr16	18248019	18250019
ENSMUST00000050918	ENSMUSG00000046447	Camk2n1	calcium/calmodulin-dependent protein kinase II inhibitor 1 [Source:MGI Symbol;Acc:MGI:1913509]	chr4	138452312	138454312
ENSMUST00000125126	ENSMUSG00000086459	1700030C12Rik	RIKEN cDNA 1700030C12 gene [Source:MGI Symbol;Acc:MGI:1919496] processed_transcript	chr11	23495751	23497751
ENSMUST00000144783	ENSMUSG00000086459	1700030C12Rik	RIKEN cDNA 1700030C12 gene [Source:MGI Symbol;Acc:MGI:1919496] processed_transcript	chr11	23495755	23497755
ENSMUST00000101462	ENSMUSG00000086459	1700030C12Rik	RIKEN cDNA 1700030C12 gene [Source:MGI Symbol;Acc:MGI:1919496] processed_transcript	chr11	23495781	23497781
ENSMUST00000128746	ENSMUSG00000018796	Acsl1	acyl-CoA synthetase long-chain family member 1 [Source:MGI Symbol;Acc:MGI:102797] retained_intron	chr8	46469097	46471097
ENSMUST00000135955	ENSMUSG00000018796	Acsl1	acyl-CoA synthetase long-chain family member 1 [Source:MGI Symbol;Acc:MGI:102797]	chr8	46469175	46471175
ENSMUST00000040677	ENSMUSG00000036611	Eepd1	endonuclease/exonuclease/phosphatase family domain containing 1 [Source:MGI Symbol;Acc:MGI:1914734]	chr9	25479545	25481545
ENSMUST00000182149	ENSMUSG00000040225	Prrc2c	proline-rich coiled-coil 2C [Source:MGI Symbol;Acc:MGI:1913754]	chr1	162740496	162742496
ENSMUST00000182593	ENSMUSG00000040225	Prrc2c	proline-rich coiled-coil 2C [Source:MGI Symbol;Acc:MGI:1913754]	chr1	162740482	162742482
ENSMUST00000183011	ENSMUSG00000040225	Prrc2c	proline-rich coiled-coil 2C [Source:MGI Symbol;Acc:MGI:1913754]	chr1	162740405	162742405
ENSMUST00000182288	ENSMUSG00000040225	Prrc2c	proline-rich coiled-coil 2C [Source:MGI Symbol;Acc:MGI:1913754] retained_intron	chr1	162740498	162742498
ENSMUST00000182331	ENSMUSG00000040225	Prrc2c	proline-rich coiled-coil 2C [Source:MGI Symbol;Acc:MGI:1913754]	chr1	162740351	162742351
ENSMUST00000183286	ENSMUSG00000040225	Prrc2c	proline-rich coiled-coil 2C [Source:MGI Symbol;Acc:MGI:1913754] processed_transcript	chr1	162740488	162742488
ENSMUST00000175930	ENSMUSG00000090266	Mettl23	methyltransferase like 23 [Source:MGI Symbol;Acc:MGI:1921569] retained_intron	chr11	116841553	116843553
ENSMUST00000128784	ENSMUSG00000090266	Mettl23	methyltransferase like 23 [Source:MGI Symbol;Acc:MGI:1921569] retained_intron	chr11	116841559	116843559
ENSMUST00000176765	ENSMUSG00000090266	Mettl23	methyltransferase like 23 [Source:MGI Symbol;Acc:MGI:1921569] retained_intron	chr11	116841583	116843583
ENSMUST00000176799	ENSMUSG00000090266	Mettl23	methyltransferase like 23 [Source:MGI Symbol;Acc:MGI:1921569] retained_intron	chr11	116841671	116843671
ENSMUST00000132593	ENSMUSG00000090266	Mettl23	methyltransferase like 23 [Source:MGI Symbol;Acc:MGI:1921569]	chr11	116841673	116843673
ENSMUST00000140869	ENSMUSG00000090266	Mettl23	methyltransferase like 23 [Source:MGI Symbol;Acc:MGI:1921569]	chr11	116841673	116843673
ENSMUST00000048668	.	.	.	chr1	136234281	136236281
ENSMUST00000120339	ENSMUSG00000041605	5730559C18Rik	RIKEN cDNA 5730559C18 gene [Source:MGI Symbol;Acc:MGI:1921579]	chr1	136234265	136236265
ENSMUST00000177177	ENSMUSG00000069678	Pcgf1	polycomb group ring finger 1 [Source:MGI Symbol;Acc:MGI:1917087]	chr6	83076628	83078628
ENSMUST00000176027	ENSMUSG00000069678	Pcgf1	polycomb group ring finger 1 [Source:MGI Symbol;Acc:MGI:1917087]	chr6	83076628	83078628
ENSMUST00000176089	ENSMUSG00000069678	Pcgf1	polycomb group ring finger 1 [Source:MGI Symbol;Acc:MGI:1917087]	chr6	83076689	83078689
ENSMUST00000134647	ENSMUSG00000074796	Slc4a11	solute carrier family 4, sodium bicarbonate transporter-like, member 11 [Source:MGI Symbol;Acc:MGI:2138987] retained_intron	chr2	130697470	130699470
ENSMUST00000127397	ENSMUSG00000074796	Slc4a11	solute carrier family 4, sodium bicarbonate transporter-like, member 11 [Source:MGI Symbol;Acc:MGI:2138987]	chr2	130697470	130699470
ENSMUST00000160217	ENSMUSG00000025646	Atrip	ATR interacting protein [Source:MGI Symbol;Acc:MGI:1925349]	chr9	109074072	109076072
ENSMUST00000160928	ENSMUSG00000025646	Atrip	ATR interacting protein [Source:MGI Symbol;Acc:MGI:1925349]	chr9	109074098	109076098
ENSMUST00000045011	ENSMUSG00000025646	Atrip	ATR interacting protein [Source:MGI Symbol;Acc:MGI:1925349]	chr9	109074125	109076125
ENSMUST00000161521	ENSMUSG00000025646	Atrip	ATR interacting protein [Source:MGI Symbol;Acc:MGI:1925349]	chr9	109074053	109076053
ENSMUST00000033341	ENSMUSG00000031028	Tub	tubby candidate gene [Source:MGI Symbol;Acc:MGI:2651573]	chr7	109008823	109010823
ENSMUST00000038475	ENSMUSG00000033579	Fa2h	fatty acid 2-hydroxylase [Source:MGI Symbol;Acc:MGI:2443327]	chr8	111393825	111395825
ENSMUST00000162463	ENSMUSG00000033579	Fa2h	fatty acid 2-hydroxylase [Source:MGI Symbol;Acc:MGI:2443327] retained_intron	chr8	111393819	111395819
ENSMUST00000120223	ENSMUSG00000045215	Asxl3	additional sex combs like 3 (Drosophila) [Source:MGI Symbol;Acc:MGI:2685175]	chr18	22343087	22345087
ENSMUST00000097655	ENSMUSG00000045215	Asxl3	additional sex combs like 3 (Drosophila) [Source:MGI Symbol;Acc:MGI:2685175]	chr18	22343087	22345087
ENSMUST00000176939	ENSMUSG00000025007	Aldh18a1	aldehyde dehydrogenase 18 family, member A1 [Source:MGI Symbol;Acc:MGI:1888908]	chr19	40588370	40590370
ENSMUST00000025979	ENSMUSG00000025007	Aldh18a1	aldehyde dehydrogenase 18 family, member A1 [Source:MGI Symbol;Acc:MGI:1888908]	chr19	40588464	40590464
ENSMUST00000134749	ENSMUSG00000025007	Aldh18a1	aldehyde dehydrogenase 18 family, member A1 [Source:MGI Symbol;Acc:MGI:1888908] retained_intron	chr19	40588424	40590424
ENSMUST00000176955	ENSMUSG00000025007	Aldh18a1	aldehyde dehydrogenase 18 family, member A1 [Source:MGI Symbol;Acc:MGI:1888908]	chr19	40588385	40590385
ENSMUST00000149476	ENSMUSG00000025007	Aldh18a1	aldehyde dehydrogenase 18 family, member A1 [Source:MGI Symbol;Acc:MGI:1888908]	chr19	40588411	40590411
ENSMUST00000175932	ENSMUSG00000025007	Aldh18a1	aldehyde dehydrogenase 18 family, member A1 [Source:MGI Symbol;Acc:MGI:1888908]	chr19	40588383	40590383
ENSMUST00000039990	ENSMUSG00000038168	Leprel1	leprecan-like 1 [Source:MGI Symbol;Acc:MGI:2146663]	chr16	26105785	26107785
ENSMUST00000140833	ENSMUSG00000086075	Gm15728	predicted gene 15728 [Source:MGI Symbol;Acc:MGI:3783171] processed_transcript	chr5	117387137	117389137
ENSMUST00000156391	ENSMUSG00000086075	Gm15728	predicted gene 15728 [Source:MGI Symbol;Acc:MGI:3783171] processed_transcript	chr5	117387213	117389213
ENSMUST00000029909	ENSMUSG00000028247	Coq3	coenzyme Q3 homolog, methyltransferase (yeast) [Source:MGI Symbol;Acc:MGI:101813]	chr4	21877671	21879671
ENSMUST00000023356	ENSMUSG00000022676	Snai2	snail family zinc finger 2 [Source:MGI Symbol;Acc:MGI:1096393]	chr16	14703850	14705850
ENSMUST00000086465	ENSMUSG00000042429	Adora1	adenosine A1 receptor [Source:MGI Symbol;Acc:MGI:99401]	chr1	134235432	134237432
ENSMUST00000038191	ENSMUSG00000042429	Adora1	adenosine A1 receptor [Source:MGI Symbol;Acc:MGI:99401]	chr1	134235428	134237428
ENSMUST00000020446	ENSMUSG00000020225	Tmbim4	transmembrane BAX inhibitor motif containing 4 [Source:MGI Symbol;Acc:MGI:1915462]	chr10	120206748	120208748
ENSMUST00000058496	ENSMUSG00000017291	Taok1	TAO kinase 1 [Source:MGI Symbol;Acc:MGI:1914490]	chr11	77607816	77609816
ENSMUST00000171292	ENSMUSG00000026594	Ralgps2	Ral GEF with PH domain and SH3 binding motif 2 [Source:MGI Symbol;Acc:MGI:1925505]	chr1	156939388	156941388
ENSMUST00000125674	ENSMUSG00000074578	1500012F01Rik	RIKEN cDNA 1500012F01 gene [Source:MGI Symbol;Acc:MGI:1916199]	chr2	167060932	167062932
ENSMUST00000159618	ENSMUSG00000090031	4732440D04Rik	RIKEN cDNA 4732440D04 gene [Source:MGI Symbol;Acc:MGI:3604103] antisense	chr1	6214591	6216591
ENSMUST00000041782	ENSMUSG00000036376	Abt1	activator of basal transcription 1 [Source:MGI Symbol;Acc:MGI:1353636]	chr13	23423867	23425867
ENSMUST00000108612	ENSMUSG00000078812	Eif5a	eukaryotic translation initiation factor 5A [Source:MGI Symbol;Acc:MGI:106248]	chr11	69920941	69922941
ENSMUST00000108611	ENSMUSG00000078812	Eif5a	eukaryotic translation initiation factor 5A [Source:MGI Symbol;Acc:MGI:106248]	chr11	69920941	69922941
ENSMUST00000152589	ENSMUSG00000078812	Eif5a	eukaryotic translation initiation factor 5A [Source:MGI Symbol;Acc:MGI:106248]	chr11	69920920	69922920
ENSMUST00000042702	ENSMUSG00000039065	Fam173b	family with sequence similarity 173, member B [Source:MGI Symbol;Acc:MGI:1915323]	chr15	31600116	31602116
ENSMUST00000161061	ENSMUSG00000039065	Fam173b	family with sequence similarity 173, member B [Source:MGI Symbol;Acc:MGI:1915323]	chr15	31600116	31602116
ENSMUST00000021674	ENSMUSG00000021250	Fos	FBJ osteosarcoma oncogene [Source:MGI Symbol;Acc:MGI:95574]	chr12	85471888	85473888
ENSMUST00000029881	ENSMUSG00000028226	Mmp16	matrix metallopeptidase 16 [Source:MGI Symbol;Acc:MGI:1276107]	chr4	17851456	17853456
ENSMUST00000010241	ENSMUSG00000010097	Nxf1	nuclear RNA export factor 1 [Source:MGI Symbol;Acc:MGI:1858330]	chr19	8755071	8757071
ENSMUST00000184970	ENSMUSG00000010097	Nxf1	nuclear RNA export factor 1 [Source:MGI Symbol;Acc:MGI:1858330]	chr19	8755105	8757105
ENSMUST00000183780	ENSMUSG00000010097	Nxf1	nuclear RNA export factor 1 [Source:MGI Symbol;Acc:MGI:1858330] processed_transcript	chr19	8755117	8757117
ENSMUST00000184756	ENSMUSG00000010097	Nxf1	nuclear RNA export factor 1 [Source:MGI Symbol;Acc:MGI:1858330]	chr19	8755148	8757148
ENSMUST00000183939	ENSMUSG00000010097	Nxf1	nuclear RNA export factor 1 [Source:MGI Symbol;Acc:MGI:1858330]	chr19	8755148	8757148
ENSMUST00000152492	ENSMUSG00000026179	Pnkd	paroxysmal nonkinesiogenic dyskinesia [Source:MGI Symbol;Acc:MGI:1930773] retained_intron	chr1	74283775	74285775
ENSMUST00000095143	ENSMUSG00000052137	Rbm12b2	RNA binding motif protein 12 B2 [Source:MGI Symbol;Acc:MGI:1924854]	chr4	12087437	12089437
ENSMUST00000063839	ENSMUSG00000052137	Rbm12b2	RNA binding motif protein 12 B2 [Source:MGI Symbol;Acc:MGI:1924854]	chr4	12087439	12089439
ENSMUST00000124682	ENSMUSG00000061878	Sphk1	sphingosine kinase 1 [Source:MGI Symbol;Acc:MGI:1316649]	chr11	116531573	116533573
ENSMUST00000032728	ENSMUSG00000030515	Tarsl2	threonyl-tRNA synthetase-like 2 [Source:MGI Symbol;Acc:MGI:2444486]	chr7	65642896	65644896
ENSMUST00000126941	ENSMUSG00000030515	Tarsl2	threonyl-tRNA synthetase-like 2 [Source:MGI Symbol;Acc:MGI:2444486] retained_intron	chr7	65642896	65644896
ENSMUST00000021787	ENSMUSG00000021359	Tfap2a	transcription factor AP-2, alpha [Source:MGI Symbol;Acc:MGI:104671]	chr13	40730419	40732419
ENSMUST00000126982	ENSMUSG00000034377	Tulp4	tubby like protein 4 [Source:MGI Symbol;Acc:MGI:1916092] processed_transcript	chr17	6105398	6107398
ENSMUST00000076997	ENSMUSG00000057363	Uxs1	UDP-glucuronate decarboxylase 1 [Source:MGI Symbol;Acc:MGI:1915133]	chr1	43827742	43829742
ENSMUST00000105470	ENSMUSG00000003746	Man1a	mannosidase 1, alpha [Source:MGI Symbol;Acc:MGI:104677]	chr10	54075710	54077710
ENSMUST00000146483	ENSMUSG00000003746	Man1a	mannosidase 1, alpha [Source:MGI Symbol;Acc:MGI:104677] retained_intron	chr10	54075710	54077710
ENSMUST00000105469	ENSMUSG00000003746	Man1a	mannosidase 1, alpha [Source:MGI Symbol;Acc:MGI:104677]	chr10	54075737	54077737
ENSMUST00000133330	ENSMUSG00000003746	Man1a	mannosidase 1, alpha [Source:MGI Symbol;Acc:MGI:104677] retained_intron	chr10	54075738	54077738
ENSMUST00000067996	ENSMUSG00000054766	Set	SET nuclear oncogene [Source:MGI Symbol;Acc:MGI:1860267]	chr2	30064454	30066454
ENSMUST00000064889	ENSMUSG00000023942	Slc29a1	solute carrier family 29 (nucleoside transporters), member 1 [Source:MGI Symbol;Acc:MGI:1927073]	chr17	45595571	45597571
ENSMUST00000051574	ENSMUSG00000023942	Slc29a1	solute carrier family 29 (nucleoside transporters), member 1 [Source:MGI Symbol;Acc:MGI:1927073]	chr17	45595573	45597573
ENSMUST00000171081	ENSMUSG00000023942	Slc29a1	solute carrier family 29 (nucleoside transporters), member 1 [Source:MGI Symbol;Acc:MGI:1927073]	chr17	45595503	45597503
ENSMUST00000164217	ENSMUSG00000023942	Slc29a1	solute carrier family 29 (nucleoside transporters), member 1 [Source:MGI Symbol;Acc:MGI:1927073]	chr17	45595603	45597603
ENSMUST00000167863	ENSMUSG00000023942	Slc29a1	solute carrier family 29 (nucleoside transporters), member 1 [Source:MGI Symbol;Acc:MGI:1927073] retained_intron	chr17	45595552	45597552
ENSMUST00000170425	ENSMUSG00000023942	Slc29a1	solute carrier family 29 (nucleoside transporters), member 1 [Source:MGI Symbol;Acc:MGI:1927073] retained_intron	chr17	45595516	45597516
ENSMUST00000167195	ENSMUSG00000023942	Slc29a1	solute carrier family 29 (nucleoside transporters), member 1 [Source:MGI Symbol;Acc:MGI:1927073]	chr17	45595557	45597557
ENSMUST00000172301	ENSMUSG00000023942	Slc29a1	solute carrier family 29 (nucleoside transporters), member 1 [Source:MGI Symbol;Acc:MGI:1927073]	chr17	45595503	45597503
ENSMUST00000167332	ENSMUSG00000023942	Slc29a1	solute carrier family 29 (nucleoside transporters), member 1 [Source:MGI Symbol;Acc:MGI:1927073]	chr17	45595542	45597542
ENSMUST00000170488	ENSMUSG00000023942	Slc29a1	solute carrier family 29 (nucleoside transporters), member 1 [Source:MGI Symbol;Acc:MGI:1927073]	chr17	45595544	45597544
ENSMUST00000127454	ENSMUSG00000033809	Alg3	asparagine-linked glycosylation 3 (alpha-1,3- mannosyltransferase) [Source:MGI Symbol;Acc:MGI:1098592]	chr16	20610732	20612732
ENSMUST00000123774	ENSMUSG00000033809	Alg3	asparagine-linked glycosylation 3 (alpha-1,3- mannosyltransferase) [Source:MGI Symbol;Acc:MGI:1098592]	chr16	20610748	20612748
ENSMUST00000001083	ENSMUSG00000001056	Nhp2	NHP2 ribonucleoprotein [Source:MGI Symbol;Acc:MGI:1098547] retained_intron	chr11	51617769	51619769
ENSMUST00000163750	ENSMUSG00000010376	Nedd8	neural precursor cell expressed, developmentally down-regulated gene 8 [Source:MGI Symbol;Acc:MGI:97301]	chr14	55671874	55673874
ENSMUST00000010520	ENSMUSG00000010376	Nedd8	neural precursor cell expressed, developmentally down-regulated gene 8 [Source:MGI Symbol;Acc:MGI:97301]	chr14	55671907	55673907
ENSMUST00000170271	ENSMUSG00000047428	Dlk2	delta-like 2 homolog (Drosophila) [Source:MGI Symbol;Acc:MGI:2146838]	chr17	46296081	46298081
ENSMUST00000041736	ENSMUSG00000034245	Hdac11	histone deacetylase 11 [Source:MGI Symbol;Acc:MGI:2385252]	chr6	91154663	91156663
ENSMUST00000172699	ENSMUSG00000074480	Mex3a	mex3 homolog A (C. elegans) [Source:MGI Symbol;Acc:MGI:1919890]	chr3	88530393	88532393
ENSMUST00000108403	ENSMUSG00000063439	B9d2	B9 protein domain 2 [Source:MGI Symbol;Acc:MGI:2387643]	chr7	25679156	25681156
ENSMUST00000150066	ENSMUSG00000035969	Rusc2	RUN and SH3 domain containing 2 [Source:MGI Symbol;Acc:MGI:2140371] processed_transcript	chr4	43382277	43384277
ENSMUST00000136360	ENSMUSG00000035969	Rusc2	RUN and SH3 domain containing 2 [Source:MGI Symbol;Acc:MGI:2140371]	chr4	43382330	43384330
ENSMUST00000146200	ENSMUSG00000029686	Cul1	cullin 1 [Source:MGI Symbol;Acc:MGI:1349658]	chr6	47451902	47453902
ENSMUST00000135357	ENSMUSG00000041966	Dcaf17	DDB1 and CUL4 associated factor 17 [Source:MGI Symbol;Acc:MGI:1923013]	chr2	71053756	71055756
ENSMUST00000064141	ENSMUSG00000041966	Dcaf17	DDB1 and CUL4 associated factor 17 [Source:MGI Symbol;Acc:MGI:1923013]	chr2	71053779	71055779
ENSMUST00000112159	ENSMUSG00000041966	Dcaf17	DDB1 and CUL4 associated factor 17 [Source:MGI Symbol;Acc:MGI:1923013]	chr2	71053782	71055782
ENSMUST00000112167	ENSMUSG00000041966	Dcaf17	DDB1 and CUL4 associated factor 17 [Source:MGI Symbol;Acc:MGI:1923013]	chr2	71053844	71055844
ENSMUST00000102701	ENSMUSG00000041966	Dcaf17	DDB1 and CUL4 associated factor 17 [Source:MGI Symbol;Acc:MGI:1923013]	chr2	71053850	71055850
ENSMUST00000026322	ENSMUSG00000025280	Polr3a	polymerase (RNA) III (DNA directed) polypeptide A [Source:MGI Symbol;Acc:MGI:2681836]	chr14	24487047	24489047
ENSMUST00000153165	ENSMUSG00000029313	Aff1	AF4/FMR2 family, member 1 [Source:MGI Symbol;Acc:MGI:1100819]	chr5	103752562	103754562
ENSMUST00000031256	ENSMUSG00000029313	Aff1	AF4/FMR2 family, member 1 [Source:MGI Symbol;Acc:MGI:1100819]	chr5	103752571	103754571
ENSMUST00000121212	ENSMUSG00000068917	Clk2	CDC-like kinase 2 [Source:MGI Symbol;Acc:MGI:1098669]	chr3	89162793	89164793
ENSMUST00000152205	ENSMUSG00000068917	Clk2	CDC-like kinase 2 [Source:MGI Symbol;Acc:MGI:1098669]	chr3	89162815	89164815
ENSMUST00000090927	ENSMUSG00000068917	Clk2	CDC-like kinase 2 [Source:MGI Symbol;Acc:MGI:1098669]	chr3	89162816	89164816
ENSMUST00000148265	ENSMUSG00000068917	Clk2	CDC-like kinase 2 [Source:MGI Symbol;Acc:MGI:1098669]	chr3	89162817	89164817
ENSMUST00000138822	ENSMUSG00000068917	Clk2	CDC-like kinase 2 [Source:MGI Symbol;Acc:MGI:1098669] retained_intron	chr3	89162817	89164817
ENSMUST00000121931	ENSMUSG00000068917	Clk2	CDC-like kinase 2 [Source:MGI Symbol;Acc:MGI:1098669]	chr3	89162838	89164838
ENSMUST00000128318	ENSMUSG00000068917	Clk2	CDC-like kinase 2 [Source:MGI Symbol;Acc:MGI:1098669]	chr3	89162977	89164977
ENSMUST00000071057	ENSMUSG00000029389	Ddx55	DEAD (Asp-Glu-Ala-Asp) box polypeptide 55 [Source:MGI Symbol;Acc:MGI:1915098]	chr5	124550862	124552862
ENSMUST00000131631	ENSMUSG00000029389	Ddx55	DEAD (Asp-Glu-Ala-Asp) box polypeptide 55 [Source:MGI Symbol;Acc:MGI:1915098] retained_intron	chr5	124550867	124552867
ENSMUST00000136067	ENSMUSG00000029389	Ddx55	DEAD (Asp-Glu-Ala-Asp) box polypeptide 55 [Source:MGI Symbol;Acc:MGI:1915098] processed_transcript	chr5	124550894	124552894
ENSMUST00000111438	ENSMUSG00000029389	Ddx55	DEAD (Asp-Glu-Ala-Asp) box polypeptide 55 [Source:MGI Symbol;Acc:MGI:1915098]	chr5	124550912	124552912
ENSMUST00000144433	ENSMUSG00000029389	Ddx55	DEAD (Asp-Glu-Ala-Asp) box polypeptide 55 [Source:MGI Symbol;Acc:MGI:1915098] processed_transcript	chr5	124550956	124552956
ENSMUST00000140310	ENSMUSG00000059796	Eif4a1	eukaryotic translation initiation factor 4A1 [Source:MGI Symbol;Acc:MGI:95303] processed_transcript	chr11	69670884	69672884
ENSMUST00000130998	ENSMUSG00000070880	Gad1	glutamate decarboxylase 1 [Source:MGI Symbol;Acc:MGI:95632]	chr2	70560897	70562897
ENSMUST00000124826	ENSMUSG00000025809	Itgb1	integrin beta 1 (fibronectin receptor beta) [Source:MGI Symbol;Acc:MGI:96610]	chr8	128683755	128685755
ENSMUST00000135281	ENSMUSG00000025809	Itgb1	integrin beta 1 (fibronectin receptor beta) [Source:MGI Symbol;Acc:MGI:96610] retained_intron	chr8	128683868	128685868
ENSMUST00000123333	ENSMUSG00000034928	Rnf44	ring finger protein 44 [Source:MGI Symbol;Acc:MGI:2145310] processed_transcript	chr13	54687254	54689254
ENSMUST00000169448	ENSMUSG00000007656	Arpp19	cAMP-regulated phosphoprotein 19 [Source:MGI Symbol;Acc:MGI:1891691] retained_intron	chr9	75035675	75037675
ENSMUST00000170308	ENSMUSG00000007656	Arpp19	cAMP-regulated phosphoprotein 19 [Source:MGI Symbol;Acc:MGI:1891691]	chr9	75035675	75037675
ENSMUST00000164467	ENSMUSG00000007656	Arpp19	cAMP-regulated phosphoprotein 19 [Source:MGI Symbol;Acc:MGI:1891691]	chr9	75035677	75037677
ENSMUST00000007800	ENSMUSG00000007656	Arpp19	cAMP-regulated phosphoprotein 19 [Source:MGI Symbol;Acc:MGI:1891691]	chr9	75035716	75037716
ENSMUST00000168301	ENSMUSG00000007656	Arpp19	cAMP-regulated phosphoprotein 19 [Source:MGI Symbol;Acc:MGI:1891691]	chr9	75035747	75037747
ENSMUST00000132463	ENSMUSG00000071646	Mta2	metastasis-associated gene family, member 2 [Source:MGI Symbol;Acc:MGI:1346340] retained_intron	chr19	8942032	8944032
ENSMUST00000034085	ENSMUSG00000031660	Brd7	bromodomain containing 7 [Source:MGI Symbol;Acc:MGI:1349766]	chr8	88362195	88364195
ENSMUST00000135471	ENSMUSG00000031660	Brd7	bromodomain containing 7 [Source:MGI Symbol;Acc:MGI:1349766] processed_transcript	chr8	88362015	88364015
ENSMUST00000074863	ENSMUSG00000061724	Gm2423	predicted gene 2423 [Source:MGI Symbol;Acc:MGI:3805957] processed_pseudogene	chr13	13232896	13234896
ENSMUST00000006293	ENSMUSG00000006134	Crkl	v-crk sarcoma virus CT10 oncogene homolog (avian)- like [Source:MGI Symbol;Acc:MGI:104686]	chr16	17449985	17451985
ENSMUST00000089289	ENSMUSG00000022911	Arl13b	ADP-ribosylation factor-like 13B [Source:MGI Symbol;Acc:MGI:1915396]	chr16	62847041	62849041
ENSMUST00000132902	ENSMUSG00000022911	Arl13b	ADP-ribosylation factor-like 13B [Source:MGI Symbol;Acc:MGI:1915396] retained_intron	chr16	62847041	62849041
ENSMUST00000166617	ENSMUSG00000047428	Dlk2	delta-like 2 homolog (Drosophila) [Source:MGI Symbol;Acc:MGI:2146838]	chr17	46295926	46297926
ENSMUST00000003843	ENSMUSG00000003746	Man1a	mannosidase 1, alpha [Source:MGI Symbol;Acc:MGI:104677]	chr10	54075797	54077797
ENSMUST00000114559	ENSMUSG00000068551	Zfp467	zinc finger protein 467 [Source:MGI Symbol;Acc:MGI:1916160]	chr6	48445085	48447085
ENSMUST00000114560	ENSMUSG00000068551	Zfp467	zinc finger protein 467 [Source:MGI Symbol;Acc:MGI:1916160]	chr6	48445091	48447091
ENSMUST00000170953	ENSMUSG00000090862	Rps13	ribosomal protein S13 [Source:MGI Symbol;Acc:MGI:1915302]	chr7	116334191	116336191
ENSMUST00000149051	ENSMUSG00000015522	Arnt	aryl hydrocarbon receptor nuclear translocator [Source:MGI Symbol;Acc:MGI:88071] retained_intron	chr3	95432517	95434517
ENSMUST00000035007	ENSMUSG00000032434	Cmtm6	CKLF-like MARVEL transmembrane domain containing 6 [Source:MGI Symbol;Acc:MGI:2447165]	chr9	114729201	114731201
ENSMUST00000172990	ENSMUSG00000027168	Pax6	paired box 6 [Source:MGI Symbol;Acc:MGI:97490] processed_transcript	chr2	105673107	105675107
ENSMUST00000153639	ENSMUSG00000027168	Pax6	paired box 6 [Source:MGI Symbol;Acc:MGI:97490] retained_intron	chr2	105673189	105675189
ENSMUST00000090397	ENSMUSG00000027168	Pax6	paired box 6 [Source:MGI Symbol;Acc:MGI:97490]	chr2	105673189	105675189
ENSMUST00000168085	ENSMUSG00000079109	Pms2	postmeiotic segregation increased 2 (S. cerevisiae) [Source:MGI Symbol;Acc:MGI:104288] processed_transcript	chr5	143908002	143910002
ENSMUST00000154781	ENSMUSG00000079109	Pms2	postmeiotic segregation increased 2 (S. cerevisiae) [Source:MGI Symbol;Acc:MGI:104288] retained_intron	chr5	143908023	143910023
ENSMUST00000126331	ENSMUSG00000079109	Pms2	postmeiotic segregation increased 2 (S. cerevisiae) [Source:MGI Symbol;Acc:MGI:104288] retained_intron	chr5	143908023	143910023
ENSMUST00000110709	ENSMUSG00000079109	Pms2	postmeiotic segregation increased 2 (S. cerevisiae) [Source:MGI Symbol;Acc:MGI:104288]	chr5	143908055	143910055
ENSMUST00000128153	ENSMUSG00000079109	Pms2	postmeiotic segregation increased 2 (S. cerevisiae) [Source:MGI Symbol;Acc:MGI:104288] processed_transcript	chr5	143908159	143910159
ENSMUST00000182660	ENSMUSG00000040225	Prrc2c	proline-rich coiled-coil 2C [Source:MGI Symbol;Acc:MGI:1913754]	chr1	162740557	162742557
ENSMUST00000028016	ENSMUSG00000040225	Prrc2c	proline-rich coiled-coil 2C [Source:MGI Symbol;Acc:MGI:1913754]	chr1	162740551	162742551
ENSMUST00000009120	ENSMUSG00000008976	Gabpa	GA repeat binding protein, alpha [Source:MGI Symbol;Acc:MGI:95610]	chr16	84833122	84835122
ENSMUST00000141331	ENSMUSG00000010277	2610507B11Rik	RIKEN cDNA 2610507B11 gene [Source:MGI Symbol;Acc:MGI:1919753] retained_intron	chr11	78260470	78262470
ENSMUST00000154482	ENSMUSG00000037692	Ahdc1	AT hook, DNA binding motif, containing 1 [Source:MGI Symbol;Acc:MGI:2444218] processed_transcript	chr4	133010048	133012048
ENSMUST00000142524	ENSMUSG00000037692	Ahdc1	AT hook, DNA binding motif, containing 1 [Source:MGI Symbol;Acc:MGI:2444218] processed_transcript	chr4	133010090	133012090
ENSMUST00000044521	ENSMUSG00000037692	Ahdc1	AT hook, DNA binding motif, containing 1 [Source:MGI Symbol;Acc:MGI:2444218]	chr4	133010202	133012202
ENSMUST00000147294	ENSMUSG00000052951	C130021I20Rik	Riken cDNA C130021I20 gene [Source:MGI Symbol;Acc:MGI:3639863] antisense	chr2	33639329	33641329
ENSMUST00000160146	ENSMUSG00000039065	Fam173b	family with sequence similarity 173, member B [Source:MGI Symbol;Acc:MGI:1915323] processed_transcript	chr15	31599850	31601850
ENSMUST00000161527	ENSMUSG00000022553	Maf1	MAF1 homolog (S. cerevisiae) [Source:MGI Symbol;Acc:MGI:1916127]	chr15	76349292	76351292
ENSMUST00000160853	ENSMUSG00000022553	Maf1	MAF1 homolog (S. cerevisiae) [Source:MGI Symbol;Acc:MGI:1916127]	chr15	76349292	76351292
ENSMUST00000023212	ENSMUSG00000022553	Maf1	MAF1 homolog (S. cerevisiae) [Source:MGI Symbol;Acc:MGI:1916127]	chr15	76349304	76351304
ENSMUST00000162871	ENSMUSG00000022553	Maf1	MAF1 homolog (S. cerevisiae) [Source:MGI Symbol;Acc:MGI:1916127] retained_intron	chr15	76349307	76351307
ENSMUST00000160857	ENSMUSG00000022553	Maf1	MAF1 homolog (S. cerevisiae) [Source:MGI Symbol;Acc:MGI:1916127] processed_transcript	chr15	76349325	76351325
ENSMUST00000160172	ENSMUSG00000022553	Maf1	MAF1 homolog (S. cerevisiae) [Source:MGI Symbol;Acc:MGI:1916127]	chr15	76349325	76351325
ENSMUST00000160097	ENSMUSG00000022553	Maf1	MAF1 homolog (S. cerevisiae) [Source:MGI Symbol;Acc:MGI:1916127] retained_intron	chr15	76349351	76351351
ENSMUST00000161786	ENSMUSG00000022553	Maf1	MAF1 homolog (S. cerevisiae) [Source:MGI Symbol;Acc:MGI:1916127] retained_intron	chr15	76349407	76351407
ENSMUST00000156690	ENSMUSG00000030557	Mef2a	myocyte enhancer factor 2A [Source:MGI Symbol;Acc:MGI:99532]	chr7	67372859	67374859
ENSMUST00000107476	ENSMUSG00000030557	Mef2a	myocyte enhancer factor 2A [Source:MGI Symbol;Acc:MGI:99532]	chr7	67372859	67374859
ENSMUST00000076325	ENSMUSG00000030557	Mef2a	myocyte enhancer factor 2A [Source:MGI Symbol;Acc:MGI:99532]	chr7	67372859	67374859
ENSMUST00000072460	ENSMUSG00000030557	Mef2a	myocyte enhancer factor 2A [Source:MGI Symbol;Acc:MGI:99532]	chr7	67372859	67374859
ENSMUST00000032776	ENSMUSG00000030557	Mef2a	myocyte enhancer factor 2A [Source:MGI Symbol;Acc:MGI:99532]	chr7	67372859	67374859
ENSMUST00000133074	ENSMUSG00000030557	Mef2a	myocyte enhancer factor 2A [Source:MGI Symbol;Acc:MGI:99532]	chr7	67372859	67374859
ENSMUST00000144057	ENSMUSG00000030557	Mef2a	myocyte enhancer factor 2A [Source:MGI Symbol;Acc:MGI:99532] processed_transcript	chr7	67372828	67374828
ENSMUST00000174993	ENSMUSG00000092734	Mir5100	microRNA 5100 [Source:MGI Symbol;Acc:MGI:4950420] miRNA	chr11	60726661	60728661
ENSMUST00000043082	ENSMUSG00000036257	Pnpla8	patatin-like phospholipase domain containing 8 [Source:MGI Symbol;Acc:MGI:1914702]	chr12	44267184	44269184
ENSMUST00000152104	ENSMUSG00000041769	Ppp2r2d	protein phosphatase 2, regulatory subunit B, delta [Source:MGI Symbol;Acc:MGI:1289252] processed_transcript	chr7	138844585	138846585
ENSMUST00000155672	ENSMUSG00000041769	Ppp2r2d	protein phosphatase 2, regulatory subunit B, delta [Source:MGI Symbol;Acc:MGI:1289252]	chr7	138844593	138846593
ENSMUST00000136824	ENSMUSG00000041769	Ppp2r2d	protein phosphatase 2, regulatory subunit B, delta [Source:MGI Symbol;Acc:MGI:1289252]	chr7	138844618	138846618
ENSMUST00000107505	ENSMUSG00000068923	Syt11	synaptotagmin XI [Source:MGI Symbol;Acc:MGI:1859547]	chr3	88775165	88777165
ENSMUST00000130869	ENSMUSG00000068923	Syt11	synaptotagmin XI [Source:MGI Symbol;Acc:MGI:1859547] processed_transcript	chr3	88775153	88777153
ENSMUST00000173434	ENSMUSG00000028889	Yrdc	yrdC domain containing (E.coli) [Source:MGI Symbol;Acc:MGI:2387201] retained_intron	chr4	124849893	124851893
ENSMUST00000035497	ENSMUSG00000042616	Oscp1	organic solute carrier partner 1 [Source:MGI Symbol;Acc:MGI:1916308]	chr4	126056563	126058563
ENSMUST00000038945	ENSMUSG00000041801	Phlda3	pleckstrin homology-like domain, family A, member 3 [Source:MGI Symbol;Acc:MGI:1351485]	chr1	135764117	135766117
ENSMUST00000025830	ENSMUSG00000024897	Apba1	amyloid beta (A4) precursor protein binding, family A, member 1 [Source:MGI Symbol;Acc:MGI:1860297]	chr19	23756874	23758874
ENSMUST00000175861	ENSMUSG00000093744	Gm20675	predicted gene 20675 [Source:MGI Symbol;Acc:MGI:5313122] processed_transcript	chr14	67233130	67235130
ENSMUST00000158671	ENSMUSG00000089296	Gm23205	predicted gene, 23205 [Source:MGI Symbol;Acc:MGI:5452982] snRNA	chr18	38295937	38297937
ENSMUST00000103101	ENSMUSG00000017721	Pigt	phosphatidylinositol glycan anchor biosynthesis, class T [Source:MGI Symbol;Acc:MGI:1926178]	chr2	164495518	164497518
ENSMUST00000117066	ENSMUSG00000017721	Pigt	phosphatidylinositol glycan anchor biosynthesis, class T [Source:MGI Symbol;Acc:MGI:1926178]	chr2	164495533	164497533
ENSMUST00000138038	ENSMUSG00000017721	Pigt	phosphatidylinositol glycan anchor biosynthesis, class T [Source:MGI Symbol;Acc:MGI:1926178] retained_intron	chr2	164495544	164497544
ENSMUST00000152522	ENSMUSG00000017721	Pigt	phosphatidylinositol glycan anchor biosynthesis, class T [Source:MGI Symbol;Acc:MGI:1926178]	chr2	164495559	164497559
ENSMUST00000071592	ENSMUSG00000060098	Prmt7	protein arginine N-methyltransferase 7 [Source:MGI Symbol;Acc:MGI:2384879]	chr8	106208934	106210934
ENSMUST00000124016	ENSMUSG00000039137	Whrn	whirlin [Source:MGI Symbol;Acc:MGI:2682003] processed_transcript	chr4	63493601	63495601
ENSMUST00000147765	ENSMUSG00000015522	Arnt	aryl hydrocarbon receptor nuclear translocator [Source:MGI Symbol;Acc:MGI:88071] retained_intron	chr3	95432386	95434386
ENSMUST00000102749	ENSMUSG00000015522	Arnt	aryl hydrocarbon receptor nuclear translocator [Source:MGI Symbol;Acc:MGI:88071]	chr3	95432386	95434386
ENSMUST00000090804	ENSMUSG00000015522	Arnt	aryl hydrocarbon receptor nuclear translocator [Source:MGI Symbol;Acc:MGI:88071]	chr3	95432388	95434388
ENSMUST00000107161	ENSMUSG00000015522	Arnt	aryl hydrocarbon receptor nuclear translocator [Source:MGI Symbol;Acc:MGI:88071]	chr3	95432402	95434402
ENSMUST00000107160	ENSMUSG00000015522	Arnt	aryl hydrocarbon receptor nuclear translocator [Source:MGI Symbol;Acc:MGI:88071]	chr3	95432426	95434426
ENSMUST00000015666	ENSMUSG00000015522	Arnt	aryl hydrocarbon receptor nuclear translocator [Source:MGI Symbol;Acc:MGI:88071]	chr3	95432426	95434426
ENSMUST00000138551	ENSMUSG00000034164	Emid1	EMI domain containing 1 [Source:MGI Symbol;Acc:MGI:2155091] processed_transcript	chr11	5150285	5152285
ENSMUST00000181114	ENSMUSG00000097321	1700028E10Rik	RIKEN cDNA 1700028E10 gene [Source:MGI Symbol;Acc:MGI:1916713] lincRNA	chr5	151366707	151368707
ENSMUST00000181555	ENSMUSG00000097321	1700028E10Rik	RIKEN cDNA 1700028E10 gene [Source:MGI Symbol;Acc:MGI:1916713] retained_intron	chr5	151366716	151368716
ENSMUST00000051737	ENSMUSG00000074238	Ap1ar	adaptor-related protein complex 1 associated regulatory protein [Source:MGI Symbol;Acc:MGI:2384822]	chr3	127837493	127839493
ENSMUST00000093132	ENSMUSG00000020385	Clk4	CDC like kinase 4 [Source:MGI Symbol;Acc:MGI:1098551]	chr11	51261112	51263112
ENSMUST00000126131	ENSMUSG00000020385	Clk4	CDC like kinase 4 [Source:MGI Symbol;Acc:MGI:1098551]	chr11	51261148	51263148
ENSMUST00000133200	ENSMUSG00000020385	Clk4	CDC like kinase 4 [Source:MGI Symbol;Acc:MGI:1098551] retained_intron	chr11	51261160	51263160
ENSMUST00000136587	ENSMUSG00000020385	Clk4	CDC like kinase 4 [Source:MGI Symbol;Acc:MGI:1098551] retained_intron	chr11	51261162	51263162
ENSMUST00000148053	ENSMUSG00000020385	Clk4	CDC like kinase 4 [Source:MGI Symbol;Acc:MGI:1098551]	chr11	51261167	51263167
ENSMUST00000146776	ENSMUSG00000020385	Clk4	CDC like kinase 4 [Source:MGI Symbol;Acc:MGI:1098551] retained_intron	chr11	51261172	51263172
ENSMUST00000109113	ENSMUSG00000020385	Clk4	CDC like kinase 4 [Source:MGI Symbol;Acc:MGI:1098551]	chr11	51261184	51263184
ENSMUST00000046901	ENSMUSG00000025856	Pdgfa	platelet derived growth factor, alpha [Source:MGI Symbol;Acc:MGI:97527]	chr5	138994954	138996954
ENSMUST00000185188	ENSMUSG00000009621	Vav2	vav 2 oncogene [Source:MGI Symbol;Acc:MGI:102718]	chr2	27426913	27428913
ENSMUST00000134068	ENSMUSG00000019577	Pdk4	pyruvate dehydrogenase kinase, isoenzyme 4 [Source:MGI Symbol;Acc:MGI:1351481] retained_intron	chr6	5496276	5498276
ENSMUST00000180557	ENSMUSG00000097852	4933405D12Rik	RIKEN cDNA 4933405D12 gene [Source:MGI Symbol;Acc:MGI:1921307] lincRNA	chr3	122924117	122926117
ENSMUST00000151318	ENSMUSG00000019518	Ap4m1	adaptor-related protein complex AP-4, mu 1 [Source:MGI Symbol;Acc:MGI:1337063]	chr5	138170003	138172003
ENSMUST00000157031	ENSMUSG00000019518	Ap4m1	adaptor-related protein complex AP-4, mu 1 [Source:MGI Symbol;Acc:MGI:1337063] retained_intron	chr5	138170045	138172045
ENSMUST00000143241	ENSMUSG00000019518	Ap4m1	adaptor-related protein complex AP-4, mu 1 [Source:MGI Symbol;Acc:MGI:1337063]	chr5	138170066	138172066
ENSMUST00000058764	ENSMUSG00000039108	Lsm14b	LSM14 homolog B (SCD6, S. cerevisiae) [Source:MGI Symbol;Acc:MGI:3040677]	chr2	180024396	180026396
ENSMUST00000165884	ENSMUSG00000003153	Slc2a3	solute carrier family 2 (facilitated glucose transporter), member 3 [Source:MGI Symbol;Acc:MGI:95757]	chr6	122801641	122803641
ENSMUST00000035840	ENSMUSG00000034075	Zdhhc5	zinc finger, DHHC domain containing 5 [Source:MGI Symbol;Acc:MGI:1923573]	chr2	84715181	84717181
ENSMUST00000125690	ENSMUSG00000034075	Zdhhc5	zinc finger, DHHC domain containing 5 [Source:MGI Symbol;Acc:MGI:1923573] processed_transcript	chr2	84715037	84717037
ENSMUST00000049506	ENSMUSG00000044068	Zrsr1	zinc finger (CCCH type), RNA binding motif and serine/arginine rich 1 [Source:MGI Symbol;Acc:MGI:98885]	chr11	22970003	22972003
ENSMUST00000125540	ENSMUSG00000026049	Tex30	testis expressed 30 [Source:MGI Symbol;Acc:MGI:1922873]	chr1	44099996	44101996
ENSMUST00000139189	ENSMUSG00000032528	Vipr1	vasoactive intestinal peptide receptor 1 [Source:MGI Symbol;Acc:MGI:109272] processed_transcript	chr9	121641049	121643049
ENSMUST00000161846	ENSMUSG00000063063	Ctnna2	catenin (cadherin associated protein), alpha 2 [Source:MGI Symbol;Acc:MGI:88275]	chr6	77979700	77981700
ENSMUST00000160894	ENSMUSG00000063063	Ctnna2	catenin (cadherin associated protein), alpha 2 [Source:MGI Symbol;Acc:MGI:88275]	chr6	77979700	77981700
ENSMUST00000159626	ENSMUSG00000063063	Ctnna2	catenin (cadherin associated protein), alpha 2 [Source:MGI Symbol;Acc:MGI:88275]	chr6	77979551	77981551
ENSMUST00000075340	ENSMUSG00000063063	Ctnna2	catenin (cadherin associated protein), alpha 2 [Source:MGI Symbol;Acc:MGI:88275]	chr6	77979561	77981561
ENSMUST00000162273	ENSMUSG00000063063	Ctnna2	catenin (cadherin associated protein), alpha 2 [Source:MGI Symbol;Acc:MGI:88275]	chr6	77979561	77981561
ENSMUST00000160252	ENSMUSG00000063063	Ctnna2	catenin (cadherin associated protein), alpha 2 [Source:MGI Symbol;Acc:MGI:88275] processed_transcript	chr6	77979586	77981586
ENSMUST00000147849	ENSMUSG00000022842	Ece2	endothelin converting enzyme 2 [Source:MGI Symbol;Acc:MGI:1101356]	chr16	20609792	20611792
ENSMUST00000042852	ENSMUSG00000038121	Fam210a	family with sequence similarity 210, member A [Source:MGI Symbol;Acc:MGI:1914000]	chr18	68300334	68302334
ENSMUST00000125215	ENSMUSG00000020895	Tmem107	transmembrane protein 107 [Source:MGI Symbol;Acc:MGI:1914160] processed_transcript	chr11	69069300	69071300
ENSMUST00000027370	ENSMUSG00000026179	Pnkd	paroxysmal nonkinesiogenic dyskinesia [Source:MGI Symbol;Acc:MGI:1930773]	chr1	74283043	74285043
ENSMUST00000129219	ENSMUSG00000026179	Pnkd	paroxysmal nonkinesiogenic dyskinesia [Source:MGI Symbol;Acc:MGI:1930773] retained_intron	chr1	74283048	74285048
ENSMUST00000138620	ENSMUSG00000026179	Pnkd	paroxysmal nonkinesiogenic dyskinesia [Source:MGI Symbol;Acc:MGI:1930773] retained_intron	chr1	74283052	74285052
ENSMUST00000087226	ENSMUSG00000026179	Pnkd	paroxysmal nonkinesiogenic dyskinesia [Source:MGI Symbol;Acc:MGI:1930773]	chr1	74283053	74285053
ENSMUST00000011492	ENSMUSG00000027710	Acad9	acyl-Coenzyme A dehydrogenase family, member 9 [Source:MGI Symbol;Acc:MGI:1914272]	chr3	36063977	36065977
ENSMUST00000102948	ENSMUSG00000016477	E2f3	E2F transcription factor 3 [Source:MGI Symbol;Acc:MGI:1096340]	chr13	29985669	29987669
ENSMUST00000099362	ENSMUSG00000074796	Slc4a11	solute carrier family 4, sodium bicarbonate transporter-like, member 11 [Source:MGI Symbol;Acc:MGI:2138987]	chr2	130697520	130699520
ENSMUST00000130916	ENSMUSG00000035086	Becn1	beclin 1, autophagy related [Source:MGI Symbol;Acc:MGI:1891828]	chr11	101302287	101304287
ENSMUST00000139997	ENSMUSG00000035086	Becn1	beclin 1, autophagy related [Source:MGI Symbol;Acc:MGI:1891828] retained_intron	chr11	101302253	101304253
ENSMUST00000122817	ENSMUSG00000035086	Becn1	beclin 1, autophagy related [Source:MGI Symbol;Acc:MGI:1891828] retained_intron	chr11	101302261	101304261
ENSMUST00000041403	ENSMUSG00000035086	Becn1	beclin 1, autophagy related [Source:MGI Symbol;Acc:MGI:1891828]	chr11	101302287	101304287
ENSMUST00000172233	ENSMUSG00000035086	Becn1	beclin 1, autophagy related [Source:MGI Symbol;Acc:MGI:1891828]	chr11	101302252	101304252
ENSMUST00000139669	ENSMUSG00000035086	Becn1	beclin 1, autophagy related [Source:MGI Symbol;Acc:MGI:1891828] processed_transcript	chr11	101302256	101304256
ENSMUST00000130868	ENSMUSG00000039903	Eva1c	eva-1 homolog C (C. elegans) [Source:MGI Symbol;Acc:MGI:1918217]	chr16	90828806	90830806
ENSMUST00000152223	ENSMUSG00000039903	Eva1c	eva-1 homolog C (C. elegans) [Source:MGI Symbol;Acc:MGI:1918217]	chr16	90828865	90830865
ENSMUST00000153836	ENSMUSG00000045215	Asxl3	additional sex combs like 3 (Drosophila) [Source:MGI Symbol;Acc:MGI:2685175] retained_intron	chr18	22342881	22344881
ENSMUST00000119023	ENSMUSG00000039200	Atf7ip2	activating transcription factor 7 interacting protein 2 [Source:MGI Symbol;Acc:MGI:1922579]	chr16	10190904	10192904
ENSMUST00000117220	ENSMUSG00000039200	Atf7ip2	activating transcription factor 7 interacting protein 2 [Source:MGI Symbol;Acc:MGI:1922579]	chr16	10190920	10192920
ENSMUST00000100191	ENSMUSG00000039200	Atf7ip2	activating transcription factor 7 interacting protein 2 [Source:MGI Symbol;Acc:MGI:1922579]	chr16	10190924	10192924
ENSMUST00000133674	ENSMUSG00000039200	Atf7ip2	activating transcription factor 7 interacting protein 2 [Source:MGI Symbol;Acc:MGI:1922579] retained_intron	chr16	10190945	10192945
ENSMUST00000122941	ENSMUSG00000022201	Zfr	zinc finger RNA binding protein [Source:MGI Symbol;Acc:MGI:1341890]	chr15	12115829	12117829
ENSMUST00000128475	ENSMUSG00000022201	Zfr	zinc finger RNA binding protein [Source:MGI Symbol;Acc:MGI:1341890]	chr15	12115849	12117849
ENSMUST00000134277	ENSMUSG00000022201	Zfr	zinc finger RNA binding protein [Source:MGI Symbol;Acc:MGI:1341890]	chr15	12115857	12117857
ENSMUST00000124621	ENSMUSG00000022201	Zfr	zinc finger RNA binding protein [Source:MGI Symbol;Acc:MGI:1341890] processed_transcript	chr15	12115864	12117864
ENSMUST00000041401	ENSMUSG00000029804	Herc3	hect domain and RLD 3 [Source:MGI Symbol;Acc:MGI:1921248]	chr6	58831698	58833698
ENSMUST00000108503	ENSMUSG00000020799	Tekt1	tektin 1 [Source:MGI Symbol;Acc:MGI:1333819]	chr11	72361874	72363874
ENSMUST00000163867	ENSMUSG00000020312	Shc2	SHC (Src homology 2 domain containing) transforming protein 2 [Source:MGI Symbol;Acc:MGI:106180]	chr10	79637919	79639919
ENSMUST00000020564	ENSMUSG00000020312	Shc2	SHC (Src homology 2 domain containing) transforming protein 2 [Source:MGI Symbol;Acc:MGI:106180]	chr10	79637919	79639919
ENSMUST00000127129	ENSMUSG00000085622	3110056K07Rik	RIKEN cDNA 3110056K07 gene [Source:MGI Symbol;Acc:MGI:1920454] antisense	chr12	71015597	71017597
ENSMUST00000074613	ENSMUSG00000060923	Acyp2	acylphosphatase 2, muscle type [Source:MGI Symbol;Acc:MGI:1922822]	chr11	30649588	30651588
ENSMUST00000131039	ENSMUSG00000038936	Sccpdh	saccharopine dehydrogenase (putative) [Source:MGI Symbol;Acc:MGI:1924486] retained_intron	chr1	179666258	179668258
ENSMUST00000167403	ENSMUSG00000081058	Hist2h3c2	histone cluster 2, H3c2 [Source:MGI Symbol;Acc:MGI:2448357]	chr3	96239128	96241128
ENSMUST00000143891	ENSMUSG00000019803	Nr2e1	nuclear receptor subfamily 2, group E, member 1 [Source:MGI Symbol;Acc:MGI:1100526]	chr10	42580775	42582775
ENSMUST00000112495	ENSMUSG00000064289	Tank	TRAF family member-associated Nf-kappa B activator [Source:MGI Symbol;Acc:MGI:107676]	chr2	61591075	61593075
ENSMUST00000112501	ENSMUSG00000064289	Tank	TRAF family member-associated Nf-kappa B activator [Source:MGI Symbol;Acc:MGI:107676]	chr2	61591095	61593095
ENSMUST00000112494	ENSMUSG00000064289	Tank	TRAF family member-associated Nf-kappa B activator [Source:MGI Symbol;Acc:MGI:107676]	chr2	61591134	61593134
ENSMUST00000139533	ENSMUSG00000064289	Tank	TRAF family member-associated Nf-kappa B activator [Source:MGI Symbol;Acc:MGI:107676] processed_transcript	chr2	61591162	61593162
ENSMUST00000141544	ENSMUSG00000064289	Tank	TRAF family member-associated Nf-kappa B activator [Source:MGI Symbol;Acc:MGI:107676] processed_transcript	chr2	61591163	61593163
ENSMUST00000181400	ENSMUSG00000097155	Gm26511	predicted gene, 26511 [Source:MGI Symbol;Acc:MGI:5477005] lincRNA	chr9	21723451	21725451
ENSMUST00000028311	ENSMUSG00000026942	Traf2	TNF receptor-associated factor 2 [Source:MGI Symbol;Acc:MGI:101835]	chr2	25546941	25548941
ENSMUST00000114234	ENSMUSG00000026942	Traf2	TNF receptor-associated factor 2 [Source:MGI Symbol;Acc:MGI:101835]	chr2	25546911	25548911
ENSMUST00000153518	ENSMUSG00000073856	Iqck	IQ motif containing K [Source:MGI Symbol;Acc:MGI:3612188] retained_intron	chr7	118853758	118855758
ENSMUST00000098087	ENSMUSG00000073856	Iqck	IQ motif containing K [Source:MGI Symbol;Acc:MGI:3612188]	chr7	118853773	118855773
ENSMUST00000152136	ENSMUSG00000073856	Iqck	IQ motif containing K [Source:MGI Symbol;Acc:MGI:3612188]	chr7	118853773	118855773
ENSMUST00000106547	ENSMUSG00000073856	Iqck	IQ motif containing K [Source:MGI Symbol;Acc:MGI:3612188]	chr7	118853773	118855773
ENSMUST00000165164	ENSMUSG00000069678	Pcgf1	polycomb group ring finger 1 [Source:MGI Symbol;Acc:MGI:1917087]	chr6	83076344	83078344
ENSMUST00000092614	ENSMUSG00000069678	Pcgf1	polycomb group ring finger 1 [Source:MGI Symbol;Acc:MGI:1917087]	chr6	83076388	83078388
ENSMUST00000099494	ENSMUSG00000040565	Btaf1	BTAF1 RNA polymerase II, B-TFIID transcription factor-associated, (Mot1 homolog, S. cerevisiae) [Source:MGI Symbol;Acc:MGI:2147538]	chr19	36924077	36926077
ENSMUST00000134542	ENSMUSG00000021660	Btf3	basic transcription factor 3 [Source:MGI Symbol;Acc:MGI:1202875]	chr13	98316377	98318377
ENSMUST00000065359	ENSMUSG00000053111	Fank1	fibronectin type 3 and ankyrin repeat domains 1 [Source:MGI Symbol;Acc:MGI:1914180]	chr7	133774859	133776859
ENSMUST00000151031	ENSMUSG00000053111	Fank1	fibronectin type 3 and ankyrin repeat domains 1 [Source:MGI Symbol;Acc:MGI:1914180]	chr7	133774889	133776889
ENSMUST00000121560	ENSMUSG00000053111	Fank1	fibronectin type 3 and ankyrin repeat domains 1 [Source:MGI Symbol;Acc:MGI:1914180]	chr7	133774940	133776940
ENSMUST00000138043	ENSMUSG00000039087	Rreb1	ras responsive element binding protein 1 [Source:MGI Symbol;Acc:MGI:2443664]	chr13	37823973	37825973
ENSMUST00000041438	ENSMUSG00000038332	Sesn1	sestrin 1 [Source:MGI Symbol;Acc:MGI:2155278]	chr10	41885437	41887437
ENSMUST00000001451	ENSMUSG00000001415	Smg5	Smg-5 homolog, nonsense mediated mRNA decay factor (C. elegans) [Source:MGI Symbol;Acc:MGI:2447364]	chr3	88334258	88336258
ENSMUST00000107553	ENSMUSG00000001420	Tmem79	transmembrane protein 79 [Source:MGI Symbol;Acc:MGI:1919163]	chr3	88334269	88336269
ENSMUST00000107552	ENSMUSG00000001420	Tmem79	transmembrane protein 79 [Source:MGI Symbol;Acc:MGI:1919163]	chr3	88334455	88336455
ENSMUST00000169744	ENSMUSG00000030168	Adipor2	adiponectin receptor 2 [Source:MGI Symbol;Acc:MGI:93830]	chr6	119388687	119390687
ENSMUST00000022680	ENSMUSG00000022089	Bin3	bridging integrator 3 [Source:MGI Symbol;Acc:MGI:1929883]	chr14	70098143	70100143
ENSMUST00000156478	ENSMUSG00000070691	Runx3	runt related transcription factor 3 [Source:MGI Symbol;Acc:MGI:102672] retained_intron	chr4	135150936	135152936
ENSMUST00000067505	ENSMUSG00000054434	Tmem120b	transmembrane protein 120B [Source:MGI Symbol;Acc:MGI:3603158]	chr5	123074273	123076273
ENSMUST00000161059	ENSMUSG00000054434	Tmem120b	transmembrane protein 120B [Source:MGI Symbol;Acc:MGI:3603158]	chr5	123074323	123076323
ENSMUST00000111619	ENSMUSG00000054434	Tmem120b	transmembrane protein 120B [Source:MGI Symbol;Acc:MGI:3603158]	chr5	123074324	123076324
ENSMUST00000160344	ENSMUSG00000054434	Tmem120b	transmembrane protein 120B [Source:MGI Symbol;Acc:MGI:3603158]	chr5	123074339	123076339
ENSMUST00000160489	ENSMUSG00000054434	Tmem120b	transmembrane protein 120B [Source:MGI Symbol;Acc:MGI:3603158] retained_intron	chr5	123074349	123076349
ENSMUST00000162104	ENSMUSG00000054434	Tmem120b	transmembrane protein 120B [Source:MGI Symbol;Acc:MGI:3603158] retained_intron	chr5	123074368	123076368
ENSMUST00000119245	ENSMUSG00000032386	Trip4	thyroid hormone receptor interactor 4 [Source:MGI Symbol;Acc:MGI:1928469]	chr9	65908677	65910677
ENSMUST00000133747	ENSMUSG00000032386	Trip4	thyroid hormone receptor interactor 4 [Source:MGI Symbol;Acc:MGI:1928469] processed_transcript	chr9	65908720	65910720
ENSMUST00000147837	ENSMUSG00000035495	Tstd2	thiosulfate sulfurtransferase (rhodanese)-like domain containing 2 [Source:MGI Symbol;Acc:MGI:3039624]	chr4	46138695	46140695
ENSMUST00000135582	ENSMUSG00000009640	Dmap1	DNA methyltransferase 1-associated protein 1 [Source:MGI Symbol;Acc:MGI:1913483] processed_transcript	chr4	117682254	117684254
ENSMUST00000102687	ENSMUSG00000009640	Dmap1	DNA methyltransferase 1-associated protein 1 [Source:MGI Symbol;Acc:MGI:1913483]	chr4	117682274	117684274
ENSMUST00000127750	ENSMUSG00000009640	Dmap1	DNA methyltransferase 1-associated protein 1 [Source:MGI Symbol;Acc:MGI:1913483] processed_transcript	chr4	117682272	117684272
ENSMUST00000057859	ENSMUSG00000048285	Frmd6	FERM domain containing 6 [Source:MGI Symbol;Acc:MGI:2442579]	chr12	70823512	70825512
ENSMUST00000111085	ENSMUSG00000027168	Pax6	paired box 6 [Source:MGI Symbol;Acc:MGI:97490]	chr2	105673431	105675431
ENSMUST00000041093	ENSMUSG00000038648	Creb3l2	cAMP responsive element binding protein 3-like 2 [Source:MGI Symbol;Acc:MGI:2442695]	chr6	37442147	37444147
ENSMUST00000162363	ENSMUSG00000032059	Alg9	asparagine-linked glycosylation 9 (alpha 1,2 mannosyltransferase) [Source:MGI Symbol;Acc:MGI:1924753] processed_transcript	chr9	50773544	50775544
ENSMUST00000075995	ENSMUSG00000030319	Cand2	cullin-associated and neddylation-dissociated 2 (putative) [Source:MGI Symbol;Acc:MGI:1914338]	chr6	115772536	115774536
ENSMUST00000118976	ENSMUSG00000041375	Ccdc9	coiled-coil domain containing 9 [Source:MGI Symbol;Acc:MGI:1921443]	chr7	16286791	16288791
ENSMUST00000148741	ENSMUSG00000041375	Ccdc9	coiled-coil domain containing 9 [Source:MGI Symbol;Acc:MGI:1921443]	chr7	16286781	16288781
ENSMUST00000150528	ENSMUSG00000041375	Ccdc9	coiled-coil domain containing 9 [Source:MGI Symbol;Acc:MGI:1921443]	chr7	16286775	16288775
ENSMUST00000144186	ENSMUSG00000041375	Ccdc9	coiled-coil domain containing 9 [Source:MGI Symbol;Acc:MGI:1921443] retained_intron	chr7	16286774	16288774
ENSMUST00000146609	ENSMUSG00000041375	Ccdc9	coiled-coil domain containing 9 [Source:MGI Symbol;Acc:MGI:1921443]	chr7	16286796	16288796
ENSMUST00000129395	ENSMUSG00000014773	Dll1	delta-like 1 (Drosophila) [Source:MGI Symbol;Acc:MGI:104659] processed_transcript	chr17	15374073	15376073
ENSMUST00000179770	ENSMUSG00000020454	Eif4enif1	eukaryotic translation initiation factor 4E nuclear import factor 1 [Source:MGI Symbol;Acc:MGI:1921453]	chr11	3200993	3202993
ENSMUST00000028148	ENSMUSG00000009566	Fpgs	folylpolyglutamyl synthetase [Source:MGI Symbol;Acc:MGI:95576]	chr2	32694186	32696186
ENSMUST00000130164	ENSMUSG00000009566	Fpgs	folylpolyglutamyl synthetase [Source:MGI Symbol;Acc:MGI:95576] retained_intron	chr2	32694136	32696136
ENSMUST00000136175	ENSMUSG00000084883	Ccdc85c	coiled-coil domain containing 85C [Source:MGI Symbol;Acc:MGI:3644008]	chr12	108275418	108277418
ENSMUST00000118549	ENSMUSG00000032297	Celf6	CUGBP, Elav-like family member 6 [Source:MGI Symbol;Acc:MGI:1923433]	chr9	59576190	59578190
ENSMUST00000129357	ENSMUSG00000032297	Celf6	CUGBP, Elav-like family member 6 [Source:MGI Symbol;Acc:MGI:1923433]	chr9	59576190	59578190
ENSMUST00000155164	ENSMUSG00000084128	Esrp2	epithelial splicing regulatory protein 2 [Source:MGI Symbol;Acc:MGI:1924661] retained_intron	chr8	106136686	106138686
ENSMUST00000021375	ENSMUSG00000020986	Sec23a	SEC23A (S. cerevisiae) [Source:MGI Symbol;Acc:MGI:1349635]	chr12	59012018	59014018
ENSMUST00000134223	ENSMUSG00000020986	Sec23a	SEC23A (S. cerevisiae) [Source:MGI Symbol;Acc:MGI:1349635] retained_intron	chr12	59012018	59014018
ENSMUST00000034198	ENSMUSG00000031748	Gnao1	guanine nucleotide binding protein, alpha O [Source:MGI Symbol;Acc:MGI:95775]	chr8	93808836	93810836
ENSMUST00000125716	ENSMUSG00000031748	Gnao1	guanine nucleotide binding protein, alpha O [Source:MGI Symbol;Acc:MGI:95775]	chr8	93808838	93810838
ENSMUST00000063199	ENSMUSG00000026594	Ralgps2	Ral GEF with PH domain and SH3 binding motif 2 [Source:MGI Symbol;Acc:MGI:1925505]	chr1	156939627	156941627
ENSMUST00000027886	ENSMUSG00000026594	Ralgps2	Ral GEF with PH domain and SH3 binding motif 2 [Source:MGI Symbol;Acc:MGI:1925505]	chr1	156939627	156941627
ENSMUST00000172057	ENSMUSG00000026594	Ralgps2	Ral GEF with PH domain and SH3 binding motif 2 [Source:MGI Symbol;Acc:MGI:1925505]	chr1	156939627	156941627
ENSMUST00000028205	ENSMUSG00000026851	BC005624	cDNA sequence BC005624 [Source:MGI Symbol;Acc:MGI:2385132]	chr2	30981942	30983942
ENSMUST00000054836	ENSMUSG00000046607	Hrk	harakiri, BCL2 interacting protein (contains only BH3 domain) [Source:MGI Symbol;Acc:MGI:1201608]	chr5	118167746	118169746
ENSMUST00000183713	ENSMUSG00000098771	Mir6538	microRNA 6538 [Source:MGI Symbol;Acc:MGI:5530821] miRNA	chr12	26415011	26417011
ENSMUST00000180140	ENSMUSG00000023904	Hcfc1r1	host cell factor C1 regulator 1 (XPO1-dependent) [Source:MGI Symbol;Acc:MGI:2663619]	chr17	23671594	23673594
ENSMUST00000024697	ENSMUSG00000023904	Hcfc1r1	host cell factor C1 regulator 1 (XPO1-dependent) [Source:MGI Symbol;Acc:MGI:2663619]	chr17	23671606	23673606
ENSMUST00000179928	ENSMUSG00000023904	Hcfc1r1	host cell factor C1 regulator 1 (XPO1-dependent) [Source:MGI Symbol;Acc:MGI:2663619]	chr17	23671625	23673625
ENSMUST00000154454	ENSMUSG00000031453	Rasa3	RAS p21 protein activator 3 [Source:MGI Symbol;Acc:MGI:1197013]	chr8	13677452	13679452
ENSMUST00000132439	ENSMUSG00000031453	Rasa3	RAS p21 protein activator 3 [Source:MGI Symbol;Acc:MGI:1197013] retained_intron	chr8	13677484	13679484
ENSMUST00000140316	ENSMUSG00000038236	Hoxa7	homeobox A7 [Source:MGI Symbol;Acc:MGI:96179]	chr6	52217453	52219453
ENSMUST00000111322	ENSMUSG00000027243	Harbi1	harbinger transposase derived 1 [Source:MGI Symbol;Acc:MGI:2443194]	chr2	91710193	91712193
ENSMUST00000138288	ENSMUSG00000087633	Gm14455	predicted gene 14455 [Source:MGI Symbol;Acc:MGI:3711286] processed_transcript	chr2	172440561	172442561
ENSMUST00000177519	ENSMUSG00000005983	1700037C18Rik	RIKEN cDNA 1700037C18 gene [Source:MGI Symbol;Acc:MGI:1920511] processed_transcript	chr16	3908654	3910654
ENSMUST00000115859	ENSMUSG00000005983	1700037C18Rik	RIKEN cDNA 1700037C18 gene [Source:MGI Symbol;Acc:MGI:1920511]	chr16	3908690	3910690
ENSMUST00000123235	ENSMUSG00000005983	1700037C18Rik	RIKEN cDNA 1700037C18 gene [Source:MGI Symbol;Acc:MGI:1920511]	chr16	3908624	3910624
ENSMUST00000128960	ENSMUSG00000085208	Brip1os	BRCA1 interacting protein C-terminal helicase 1, opposite strand [Source:MGI Symbol;Acc:MGI:1921288] antisense	chr11	86199368	86201368
ENSMUST00000143819	ENSMUSG00000085208	Brip1os	BRCA1 interacting protein C-terminal helicase 1, opposite strand [Source:MGI Symbol;Acc:MGI:1921288] antisense	chr11	86199381	86201381
ENSMUST00000175377	ENSMUSG00000093118	Mir3083	microRNA 3083 [Source:MGI Symbol;Acc:MGI:4834256] miRNA	chr17	26948120	26950120
ENSMUST00000021097	ENSMUSG00000020752	Recql5	RecQ protein-like 5 [Source:MGI Symbol;Acc:MGI:2156841]	chr11	115933478	115935478
ENSMUST00000140174	ENSMUSG00000020752	Recql5	RecQ protein-like 5 [Source:MGI Symbol;Acc:MGI:2156841]	chr11	115933478	115935478
ENSMUST00000144824	ENSMUSG00000020752	Recql5	RecQ protein-like 5 [Source:MGI Symbol;Acc:MGI:2156841] retained_intron	chr11	115933478	115935478
ENSMUST00000134208	ENSMUSG00000020752	Recql5	RecQ protein-like 5 [Source:MGI Symbol;Acc:MGI:2156841]	chr11	115933478	115935478
ENSMUST00000090379	ENSMUSG00000039701	Usp53	ubiquitin specific peptidase 53 [Source:MGI Symbol;Acc:MGI:2139607]	chr3	122984448	122986448
ENSMUST00000119339	ENSMUSG00000035851	Ythdc1	YTH domain containing 1 [Source:MGI Symbol;Acc:MGI:2443713]	chr5	86802219	86804219
ENSMUST00000120498	ENSMUSG00000035851	Ythdc1	YTH domain containing 1 [Source:MGI Symbol;Acc:MGI:2443713]	chr5	86802231	86804231
ENSMUST00000153100	ENSMUSG00000043411	Usp48	ubiquitin specific peptidase 48 [Source:MGI Symbol;Acc:MGI:2158502]	chr4	137591753	137593753
ENSMUST00000121990	ENSMUSG00000026452	Syt2	synaptotagmin II [Source:MGI Symbol;Acc:MGI:99666]	chr1	134707298	134709298
ENSMUST00000131157	ENSMUSG00000061689	Dlgap4	discs, large homolog-associated protein 4 (Drosophila) [Source:MGI Symbol;Acc:MGI:2138865]	chr2	156719029	156721029
ENSMUST00000109566	ENSMUSG00000061689	Dlgap4	discs, large homolog-associated protein 4 (Drosophila) [Source:MGI Symbol;Acc:MGI:2138865]	chr2	156719043	156721043
ENSMUST00000127944	ENSMUSG00000061689	Dlgap4	discs, large homolog-associated protein 4 (Drosophila) [Source:MGI Symbol;Acc:MGI:2138865] retained_intron	chr2	156719044	156721044
ENSMUST00000146412	ENSMUSG00000061689	Dlgap4	discs, large homolog-associated protein 4 (Drosophila) [Source:MGI Symbol;Acc:MGI:2138865]	chr2	156719055	156721055
ENSMUST00000177013	ENSMUSG00000061689	Dlgap4	discs, large homolog-associated protein 4 (Drosophila) [Source:MGI Symbol;Acc:MGI:2138865]	chr2	156719058	156721058
ENSMUST00000171030	ENSMUSG00000061689	Dlgap4	discs, large homolog-associated protein 4 (Drosophila) [Source:MGI Symbol;Acc:MGI:2138865]	chr2	156719060	156721060
ENSMUST00000000094	ENSMUSG00000061689	Dlgap4	discs, large homolog-associated protein 4 (Drosophila) [Source:MGI Symbol;Acc:MGI:2138865]	chr2	156719068	156721068
ENSMUST00000154584	ENSMUSG00000055762	Eef1d	eukaryotic translation elongation factor 1 delta (guanine nucleotide exchange protein) [Source:MGI Symbol;Acc:MGI:1913906]	chr15	75909356	75911356
ENSMUST00000109972	ENSMUSG00000055762	Eef1d	eukaryotic translation elongation factor 1 delta (guanine nucleotide exchange protein) [Source:MGI Symbol;Acc:MGI:1913906]	chr15	75909335	75911335
ENSMUST00000109975	ENSMUSG00000055762	Eef1d	eukaryotic translation elongation factor 1 delta (guanine nucleotide exchange protein) [Source:MGI Symbol;Acc:MGI:1913906]	chr15	75909341	75911341
ENSMUST00000116440	ENSMUSG00000055762	Eef1d	eukaryotic translation elongation factor 1 delta (guanine nucleotide exchange protein) [Source:MGI Symbol;Acc:MGI:1913906]	chr15	75909298	75911298
ENSMUST00000151066	ENSMUSG00000055762	Eef1d	eukaryotic translation elongation factor 1 delta (guanine nucleotide exchange protein) [Source:MGI Symbol;Acc:MGI:1913906]	chr15	75909307	75911307
ENSMUST00000089680	ENSMUSG00000055762	Eef1d	eukaryotic translation elongation factor 1 delta (guanine nucleotide exchange protein) [Source:MGI Symbol;Acc:MGI:1913906]	chr15	75909320	75911320
ENSMUST00000089681	ENSMUSG00000055762	Eef1d	eukaryotic translation elongation factor 1 delta (guanine nucleotide exchange protein) [Source:MGI Symbol;Acc:MGI:1913906]	chr15	75909336	75911336
ENSMUST00000023235	ENSMUSG00000055762	Eef1d	eukaryotic translation elongation factor 1 delta (guanine nucleotide exchange protein) [Source:MGI Symbol;Acc:MGI:1913906]	chr15	75909330	75911330
ENSMUST00000141268	ENSMUSG00000055762	Eef1d	eukaryotic translation elongation factor 1 delta (guanine nucleotide exchange protein) [Source:MGI Symbol;Acc:MGI:1913906]	chr15	75909320	75911320
ENSMUST00000055220	ENSMUSG00000055762	Eef1d	eukaryotic translation elongation factor 1 delta (guanine nucleotide exchange protein) [Source:MGI Symbol;Acc:MGI:1913906] retained_intron	chr15	75909320	75911320
ENSMUST00000145764	ENSMUSG00000055762	Eef1d	eukaryotic translation elongation factor 1 delta (guanine nucleotide exchange protein) [Source:MGI Symbol;Acc:MGI:1913906]	chr15	75909292	75911292
ENSMUST00000035214	ENSMUSG00000032594	Ip6k1	inositol hexaphosphate kinase 1 [Source:MGI Symbol;Acc:MGI:1351633]	chr9	108000499	108002499
ENSMUST00000031985	ENSMUSG00000029922	Mkrn1	makorin, ring finger protein, 1 [Source:MGI Symbol;Acc:MGI:1859353]	chr6	39420463	39422463
ENSMUST00000051671	ENSMUSG00000029922	Mkrn1	makorin, ring finger protein, 1 [Source:MGI Symbol;Acc:MGI:1859353]	chr6	39420359	39422359
ENSMUST00000114822	ENSMUSG00000029922	Mkrn1	makorin, ring finger protein, 1 [Source:MGI Symbol;Acc:MGI:1859353]	chr6	39420299	39422299
ENSMUST00000179269	ENSMUSG00000096883	Shisa8	shisa family member 8 [Source:MGI Symbol;Acc:MGI:2146080]	chr15	82212816	82214816
ENSMUST00000105840	ENSMUSG00000043411	Usp48	ubiquitin specific peptidase 48 [Source:MGI Symbol;Acc:MGI:2158502]	chr4	137592138	137594138
ENSMUST00000055131	ENSMUSG00000043411	Usp48	ubiquitin specific peptidase 48 [Source:MGI Symbol;Acc:MGI:2158502]	chr4	137592205	137594205
ENSMUST00000105839	ENSMUSG00000043411	Usp48	ubiquitin specific peptidase 48 [Source:MGI Symbol;Acc:MGI:2158502]	chr4	137592205	137594205
ENSMUST00000105838	ENSMUSG00000043411	Usp48	ubiquitin specific peptidase 48 [Source:MGI Symbol;Acc:MGI:2158502]	chr4	137592226	137594226
ENSMUST00000055409	ENSMUSG00000048217	Nags	N-acetylglutamate synthase [Source:MGI Symbol;Acc:MGI:2387600]	chr11	102143547	102145547
ENSMUST00000110286	ENSMUSG00000053552	Ebf4	early B cell factor 4 [Source:MGI Symbol;Acc:MGI:2385972]	chr2	130293937	130295937
ENSMUST00000134728	ENSMUSG00000053552	Ebf4	early B cell factor 4 [Source:MGI Symbol;Acc:MGI:2385972] retained_intron	chr2	130293937	130295937
ENSMUST00000126740	ENSMUSG00000053552	Ebf4	early B cell factor 4 [Source:MGI Symbol;Acc:MGI:2385972]	chr2	130293937	130295937
ENSMUST00000140169	ENSMUSG00000053552	Ebf4	early B cell factor 4 [Source:MGI Symbol;Acc:MGI:2385972]	chr2	130293937	130295937
ENSMUST00000110287	ENSMUSG00000053552	Ebf4	early B cell factor 4 [Source:MGI Symbol;Acc:MGI:2385972]	chr2	130293937	130295937
ENSMUST00000128406	ENSMUSG00000028640	Tfap2c	transcription factor AP-2, gamma [Source:MGI Symbol;Acc:MGI:106032] processed_transcript	chr2	172548651	172550651
ENSMUST00000146358	ENSMUSG00000034771	Tle2	transducin-like enhancer of split 2, homolog of Drosophila E(spl) [Source:MGI Symbol;Acc:MGI:104635]	chr10	81573530	81575530
ENSMUST00000140710	ENSMUSG00000076432	Ywhaq	tyrosine 3-monooxygenase/tryptophan 5-monooxygenase activation protein, theta polypeptide [Source:MGI Symbol;Acc:MGI:891963] processed_transcript	chr12	21417131	21419131
ENSMUST00000139007	ENSMUSG00000018567	Gabarap	gamma-aminobutyric acid receptor associated protein [Source:MGI Symbol;Acc:MGI:1861742] processed_transcript	chr11	69989805	69991805
ENSMUST00000135364	ENSMUSG00000026634	Angel2	angel homolog 2 (Drosophila) [Source:MGI Symbol;Acc:MGI:1196310]	chr1	190926820	190928820
ENSMUST00000144693	ENSMUSG00000026634	Angel2	angel homolog 2 (Drosophila) [Source:MGI Symbol;Acc:MGI:1196310] processed_transcript	chr1	190926844	190928844
ENSMUST00000130298	ENSMUSG00000026634	Angel2	angel homolog 2 (Drosophila) [Source:MGI Symbol;Acc:MGI:1196310]	chr1	190926849	190928849
ENSMUST00000134187	ENSMUSG00000026634	Angel2	angel homolog 2 (Drosophila) [Source:MGI Symbol;Acc:MGI:1196310] retained_intron	chr1	190926851	190928851
ENSMUST00000005705	ENSMUSG00000005566	Trim28	tripartite motif-containing 28 [Source:MGI Symbol;Acc:MGI:109274]	chr7	13022150	13024150
ENSMUST00000154646	ENSMUSG00000037692	Ahdc1	AT hook, DNA binding motif, containing 1 [Source:MGI Symbol;Acc:MGI:2444218] processed_transcript	chr4	133009258	133011258
ENSMUST00000133567	ENSMUSG00000045573	Penk	preproenkephalin [Source:MGI Symbol;Acc:MGI:104629]	chr4	4138820	4140820
ENSMUST00000060274	ENSMUSG00000021277	Traf3	TNF receptor-associated factor 3 [Source:MGI Symbol;Acc:MGI:108041]	chr12	111164546	111166546
ENSMUST00000107723	ENSMUSG00000053801	Grwd1	glutamate-rich WD repeat containing 1 [Source:MGI Symbol;Acc:MGI:2141989]	chr7	45830790	45832790
ENSMUST00000150188	ENSMUSG00000053801	Grwd1	glutamate-rich WD repeat containing 1 [Source:MGI Symbol;Acc:MGI:2141989]	chr7	45830777	45832777
ENSMUST00000131384	ENSMUSG00000053801	Grwd1	glutamate-rich WD repeat containing 1 [Source:MGI Symbol;Acc:MGI:2141989]	chr7	45830945	45832945
ENSMUST00000156070	ENSMUSG00000053801	Grwd1	glutamate-rich WD repeat containing 1 [Source:MGI Symbol;Acc:MGI:2141989]	chr7	45830882	45832882
ENSMUST00000030795	ENSMUSG00000028953	Abcf2	ATP-binding cassette, sub-family F (GCN20), member 2 [Source:MGI Symbol;Acc:MGI:1351657]	chr5	24577468	24579468
ENSMUST00000029771	ENSMUSG00000028128	F3	coagulation factor III [Source:MGI Symbol;Acc:MGI:88381]	chr3	121721535	121723535
ENSMUST00000056176	ENSMUSG00000009621	Vav2	vav 2 oncogene [Source:MGI Symbol;Acc:MGI:102718]	chr2	27427034	27429034
ENSMUST00000105915	ENSMUSG00000037692	Ahdc1	AT hook, DNA binding motif, containing 1 [Source:MGI Symbol;Acc:MGI:2444218]	chr4	133009504	133011504
ENSMUST00000105916	ENSMUSG00000037692	Ahdc1	AT hook, DNA binding motif, containing 1 [Source:MGI Symbol;Acc:MGI:2444218]	chr4	133009504	133011504
ENSMUST00000135548	ENSMUSG00000037692	Ahdc1	AT hook, DNA binding motif, containing 1 [Source:MGI Symbol;Acc:MGI:2444218] processed_transcript	chr4	133009541	133011541
ENSMUST00000145682	ENSMUSG00000037692	Ahdc1	AT hook, DNA binding motif, containing 1 [Source:MGI Symbol;Acc:MGI:2444218] processed_transcript	chr4	133009563	133011563
ENSMUST00000182464	ENSMUSG00000057666	Gapdh	glyceraldehyde-3-phosphate dehydrogenase [Source:MGI Symbol;Acc:MGI:95640] retained_intron	chr6	125163340	125165340
ENSMUST00000124831	ENSMUSG00000056962	Jmjd6	jumonji domain containing 6 [Source:MGI Symbol;Acc:MGI:1858910]	chr11	116841252	116843252
ENSMUST00000106370	ENSMUSG00000090266	Mettl23	methyltransferase like 23 [Source:MGI Symbol;Acc:MGI:1921569]	chr11	116841276	116843276
ENSMUST00000123190	ENSMUSG00000089832	Shkbp1	Sh3kbp1 binding protein 1 [Source:MGI Symbol;Acc:MGI:2385803] retained_intron	chr7	27355955	27357955
ENSMUST00000138449	ENSMUSG00000089832	Shkbp1	Sh3kbp1 binding protein 1 [Source:MGI Symbol;Acc:MGI:2385803] retained_intron	chr7	27355760	27357760
ENSMUST00000136589	ENSMUSG00000089832	Shkbp1	Sh3kbp1 binding protein 1 [Source:MGI Symbol;Acc:MGI:2385803] processed_transcript	chr7	27355923	27357923
ENSMUST00000157078	ENSMUSG00000089832	Shkbp1	Sh3kbp1 binding protein 1 [Source:MGI Symbol;Acc:MGI:2385803] retained_intron	chr7	27355772	27357772
ENSMUST00000100262	ENSMUSG00000023169	Slc38a1	solute carrier family 38, member 1 [Source:MGI Symbol;Acc:MGI:2145895]	chr15	96641963	96643963
ENSMUST00000165366	.	.	.	chr8	27083839	27085839
ENSMUST00000112651	ENSMUSG00000033773	Rpap2	RNA polymerase II associated protein 2 [Source:MGI Symbol;Acc:MGI:2141142]	chr5	107595694	107597694
ENSMUST00000112654	ENSMUSG00000033773	Rpap2	RNA polymerase II associated protein 2 [Source:MGI Symbol;Acc:MGI:2141142]	chr5	107595715	107597715
ENSMUST00000147284	ENSMUSG00000033773	Rpap2	RNA polymerase II associated protein 2 [Source:MGI Symbol;Acc:MGI:2141142] processed_transcript	chr5	107595719	107597719
ENSMUST00000065422	ENSMUSG00000033773	Rpap2	RNA polymerase II associated protein 2 [Source:MGI Symbol;Acc:MGI:2141142]	chr5	107595733	107597733
ENSMUST00000034961	ENSMUSG00000032394	Igdcc3	immunoglobulin superfamily, DCC subclass, member 3 [Source:MGI Symbol;Acc:MGI:1202390]	chr9	65139152	65141152
ENSMUST00000033236	ENSMUSG00000030942	Thumpd1	THUMP domain containing 1 [Source:MGI Symbol;Acc:MGI:2444479]	chr7	119720766	119722766
ENSMUST00000036977	ENSMUSG00000039018	Mtg1	mitochondrial GTPase 1 homolog (S. cerevisiae) [Source:MGI Symbol;Acc:MGI:2685015]	chr7	140135562	140137562
ENSMUST00000150667	ENSMUSG00000039018	Mtg1	mitochondrial GTPase 1 homolog (S. cerevisiae) [Source:MGI Symbol;Acc:MGI:2685015] retained_intron	chr7	140135647	140137647
ENSMUST00000141070	ENSMUSG00000039018	Mtg1	mitochondrial GTPase 1 homolog (S. cerevisiae) [Source:MGI Symbol;Acc:MGI:2685015] retained_intron	chr7	140135661	140137661
ENSMUST00000100244	ENSMUSG00000026833	Olfm1	olfactomedin 1 [Source:MGI Symbol;Acc:MGI:1860437]	chr2	28191091	28193091
ENSMUST00000153735	ENSMUSG00000022090	Pdlim2	PDZ and LIM domain 2 [Source:MGI Symbol;Acc:MGI:2384850]	chr14	70176820	70178820
ENSMUST00000141363	ENSMUSG00000022090	Pdlim2	PDZ and LIM domain 2 [Source:MGI Symbol;Acc:MGI:2384850] retained_intron	chr14	70176820	70178820
ENSMUST00000124253	ENSMUSG00000039018	Mtg1	mitochondrial GTPase 1 homolog (S. cerevisiae) [Source:MGI Symbol;Acc:MGI:2685015] processed_transcript	chr7	140135961	140137961
ENSMUST00000066087	ENSMUSG00000053574	4930563E22Rik	RIKEN cDNA 4930563E22 gene [Source:MGI Symbol;Acc:MGI:1922554] processed_transcript	chr11	72213136	72215136
ENSMUST00000124762	ENSMUSG00000053574	4930563E22Rik	RIKEN cDNA 4930563E22 gene [Source:MGI Symbol;Acc:MGI:1922554] processed_transcript	chr11	72213170	72215170
ENSMUST00000056136	ENSMUSG00000044708	Kcnj10	potassium inwardly-rectifying channel, subfamily J, member 10 [Source:MGI Symbol;Acc:MGI:1194504]	chr1	172339208	172341208
ENSMUST00000180948	ENSMUSG00000097387	4930563E18Rik	RIKEN cDNA 4930563E18 gene [Source:MGI Symbol;Acc:MGI:1922620] lincRNA	chr18	10704858	10706858
ENSMUST00000033025	ENSMUSG00000030763	Lcmt1	leucine carboxyl methyltransferase 1 [Source:MGI Symbol;Acc:MGI:1353593]	chr7	123375980	123377980
ENSMUST00000174252	ENSMUSG00000069539	Scyl2	SCY1-like 2 (S. cerevisiae) [Source:MGI Symbol;Acc:MGI:1289172]	chr10	89686286	89688286
ENSMUST00000092227	ENSMUSG00000069539	Scyl2	SCY1-like 2 (S. cerevisiae) [Source:MGI Symbol;Acc:MGI:1289172]	chr10	89686269	89688269
ENSMUST00000174575	ENSMUSG00000069539	Scyl2	SCY1-like 2 (S. cerevisiae) [Source:MGI Symbol;Acc:MGI:1289172] retained_intron	chr10	89686269	89688269
ENSMUST00000174429	ENSMUSG00000069539	Scyl2	SCY1-like 2 (S. cerevisiae) [Source:MGI Symbol;Acc:MGI:1289172] retained_intron	chr10	89686264	89688264
ENSMUST00000038424	ENSMUSG00000022498	Txndc11	thioredoxin domain containing 11 [Source:MGI Symbol;Acc:MGI:1923620]	chr16	11134651	11136651
ENSMUST00000118362	ENSMUSG00000022498	Txndc11	thioredoxin domain containing 11 [Source:MGI Symbol;Acc:MGI:1923620]	chr16	11134612	11136612
ENSMUST00000145225	ENSMUSG00000022498	Txndc11	thioredoxin domain containing 11 [Source:MGI Symbol;Acc:MGI:1923620]	chr16	11134574	11136574
ENSMUST00000155221	ENSMUSG00000022498	Txndc11	thioredoxin domain containing 11 [Source:MGI Symbol;Acc:MGI:1923620]	chr16	11134554	11136554
ENSMUST00000147884	ENSMUSG00000022498	Txndc11	thioredoxin domain containing 11 [Source:MGI Symbol;Acc:MGI:1923620]	chr16	11134651	11136651
ENSMUST00000118679	ENSMUSG00000022498	Txndc11	thioredoxin domain containing 11 [Source:MGI Symbol;Acc:MGI:1923620]	chr16	11134614	11136614
ENSMUST00000154726	ENSMUSG00000045193	Cirbp	cold inducible RNA binding protein [Source:MGI Symbol;Acc:MGI:893588]	chr10	80163983	80165983
ENSMUST00000023040	ENSMUSG00000022404	Slc25a17	solute carrier family 25 (mitochondrial carrier, peroxisomal membrane protein), member 17 [Source:MGI Symbol;Acc:MGI:1342248]	chr15	81360766	81362766
ENSMUST00000174672	ENSMUSG00000036036	Zfp57	zinc finger protein 57 [Source:MGI Symbol;Acc:MGI:99204]	chr17	37001664	37003664
ENSMUST00000113426	ENSMUSG00000024959	Bad	BCL2-associated agonist of cell death [Source:MGI Symbol;Acc:MGI:1096330]	chr19	6940321	6942321
ENSMUST00000113423	ENSMUSG00000024959	Bad	BCL2-associated agonist of cell death [Source:MGI Symbol;Acc:MGI:1096330]	chr19	6940499	6942499
ENSMUST00000156482	ENSMUSG00000059003	Grin2a	glutamate receptor, ionotropic, NMDA2A (epsilon 1) [Source:MGI Symbol;Acc:MGI:95820] retained_intron	chr16	9994261	9996261
ENSMUST00000125871	ENSMUSG00000034928	Rnf44	ring finger protein 44 [Source:MGI Symbol;Acc:MGI:2145310]	chr13	54688095	54690095
ENSMUST00000150806	ENSMUSG00000034928	Rnf44	ring finger protein 44 [Source:MGI Symbol;Acc:MGI:2145310]	chr13	54688189	54690189
ENSMUST00000125927	ENSMUSG00000034928	Rnf44	ring finger protein 44 [Source:MGI Symbol;Acc:MGI:2145310]	chr13	54688201	54690201
ENSMUST00000138865	ENSMUSG00000019082	Slc25a22	solute carrier family 25 (mitochondrial carrier, glutamate), member 22 [Source:MGI Symbol;Acc:MGI:1915517]	chr7	141435398	141437398
ENSMUST00000132635	ENSMUSG00000019082	Slc25a22	solute carrier family 25 (mitochondrial carrier, glutamate), member 22 [Source:MGI Symbol;Acc:MGI:1915517] retained_intron	chr7	141435325	141437325
ENSMUST00000129009	ENSMUSG00000026492	Tfb2m	transcription factor B2, mitochondrial [Source:MGI Symbol;Acc:MGI:107937] processed_transcript	chr1	179545893	179547893
ENSMUST00000156317	ENSMUSG00000010797	Wnt2	wingless-type MMTV integration site family, member 2 [Source:MGI Symbol;Acc:MGI:98954]	chr6	18030411	18032411
ENSMUST00000112424	ENSMUSG00000038346	Zfp384	zinc finger protein 384 [Source:MGI Symbol;Acc:MGI:2443203]	chr6	125008390	125010390
ENSMUST00000156325	ENSMUSG00000026851	BC005624	cDNA sequence BC005624 [Source:MGI Symbol;Acc:MGI:2385132] retained_intron	chr2	30982202	30984202
ENSMUST00000077142	ENSMUSG00000063623	C230062I16Rik	RIKEN cDNA C230062I16 gene [Source:MGI Symbol;Acc:MGI:2442417]	chr7	29951619	29953619
ENSMUST00000167211	ENSMUSG00000027168	Pax6	paired box 6 [Source:MGI Symbol;Acc:MGI:97490]	chr2	105673511	105675511
ENSMUST00000111083	ENSMUSG00000027168	Pax6	paired box 6 [Source:MGI Symbol;Acc:MGI:97490]	chr2	105673525	105675525
ENSMUST00000128558	ENSMUSG00000020354	Sgcd	sarcoglycan, delta (dystrophin-associated glycoprotein) [Source:MGI Symbol;Acc:MGI:1346525] processed_transcript	chr11	47988970	47990970
ENSMUST00000101443	ENSMUSG00000068551	Zfp467	zinc finger protein 467 [Source:MGI Symbol;Acc:MGI:1916160]	chr6	48445465	48447465
ENSMUST00000114563	ENSMUSG00000068551	Zfp467	zinc finger protein 467 [Source:MGI Symbol;Acc:MGI:1916160]	chr6	48445374	48447374
ENSMUST00000114558	ENSMUSG00000068551	Zfp467	zinc finger protein 467 [Source:MGI Symbol;Acc:MGI:1916160]	chr6	48445443	48447443
ENSMUST00000141449	ENSMUSG00000068551	Zfp467	zinc finger protein 467 [Source:MGI Symbol;Acc:MGI:1916160]	chr6	48445359	48447359
ENSMUST00000140198	ENSMUSG00000068551	Zfp467	zinc finger protein 467 [Source:MGI Symbol;Acc:MGI:1916160] retained_intron	chr6	48445495	48447495
ENSMUST00000126848	ENSMUSG00000019803	Nr2e1	nuclear receptor subfamily 2, group E, member 1 [Source:MGI Symbol;Acc:MGI:1100526]	chr10	42580346	42582346
ENSMUST00000125821	ENSMUSG00000037894	H2afz	H2A histone family, member Z [Source:MGI Symbol;Acc:MGI:1888388] retained_intron	chr3	137863126	137865126
ENSMUST00000050687	ENSMUSG00000034271	Jdp2	Jun dimerization protein 2 [Source:MGI Symbol;Acc:MGI:1932093]	chr12	85597414	85599414
ENSMUST00000035105	ENSMUSG00000032518	Rpsa	ribosomal protein SA [Source:MGI Symbol;Acc:MGI:105381]	chr9	120125764	120127764
ENSMUST00000022964	ENSMUSG00000022339	Ebag9	estrogen receptor-binding fragment-associated gene 9 [Source:MGI Symbol;Acc:MGI:1859920]	chr15	44617639	44619639
ENSMUST00000075052	ENSMUSG00000059742	Kcnh7	potassium voltage-gated channel, subfamily H (eag- related), member 7 [Source:MGI Symbol;Acc:MGI:2159566]	chr2	63184279	63186279
ENSMUST00000112454	ENSMUSG00000059742	Kcnh7	potassium voltage-gated channel, subfamily H (eag- related), member 7 [Source:MGI Symbol;Acc:MGI:2159566]	chr2	63184288	63186288
ENSMUST00000131799	ENSMUSG00000059742	Kcnh7	potassium voltage-gated channel, subfamily H (eag- related), member 7 [Source:MGI Symbol;Acc:MGI:2159566] processed_transcript	chr2	63184263	63186263
ENSMUST00000137533	ENSMUSG00000025759	Mfsd8	major facilitator superfamily domain containing 8 [Source:MGI Symbol;Acc:MGI:1919425]	chr3	40846695	40848695
ENSMUST00000164315	ENSMUSG00000000631	Myo18a	myosin XVIIIA [Source:MGI Symbol;Acc:MGI:2667185]	chr11	77763601	77765601
ENSMUST00000076270	ENSMUSG00000020817	Rabep1	rabaptin, RAB GTPase binding effector protein 1 [Source:MGI Symbol;Acc:MGI:1860236]	chr11	70842776	70844776
ENSMUST00000142220	ENSMUSG00000020817	Rabep1	rabaptin, RAB GTPase binding effector protein 1 [Source:MGI Symbol;Acc:MGI:1860236] retained_intron	chr11	70842780	70844780
ENSMUST00000179114	ENSMUSG00000020817	Rabep1	rabaptin, RAB GTPase binding effector protein 1 [Source:MGI Symbol;Acc:MGI:1860236]	chr11	70842790	70844790
ENSMUST00000100928	ENSMUSG00000020817	Rabep1	rabaptin, RAB GTPase binding effector protein 1 [Source:MGI Symbol;Acc:MGI:1860236]	chr11	70842797	70844797
ENSMUST00000177731	ENSMUSG00000020817	Rabep1	rabaptin, RAB GTPase binding effector protein 1 [Source:MGI Symbol;Acc:MGI:1860236]	chr11	70842923	70844923
ENSMUST00000108533	ENSMUSG00000020817	Rabep1	rabaptin, RAB GTPase binding effector protein 1 [Source:MGI Symbol;Acc:MGI:1860236]	chr11	70842940	70844940
ENSMUST00000081362	ENSMUSG00000020817	Rabep1	rabaptin, RAB GTPase binding effector protein 1 [Source:MGI Symbol;Acc:MGI:1860236]	chr11	70842973	70844973
ENSMUST00000178245	ENSMUSG00000020817	Rabep1	rabaptin, RAB GTPase binding effector protein 1 [Source:MGI Symbol;Acc:MGI:1860236]	chr11	70842973	70844973
ENSMUST00000129834	ENSMUSG00000085779	Atcayos	ataxia, cerebellar, Cayman type homolog (human), opposite strand [Source:MGI Symbol;Acc:MGI:1916928] antisense	chr10	81192607	81194607
ENSMUST00000129950	ENSMUSG00000085779	Atcayos	ataxia, cerebellar, Cayman type homolog (human), opposite strand [Source:MGI Symbol;Acc:MGI:1916928] antisense	chr10	81192681	81194681
ENSMUST00000150782	ENSMUSG00000085779	Atcayos	ataxia, cerebellar, Cayman type homolog (human), opposite strand [Source:MGI Symbol;Acc:MGI:1916928] antisense	chr10	81192689	81194689
ENSMUST00000177074	ENSMUSG00000032570	Atp2c1	ATPase, Ca++-sequestering [Source:MGI Symbol;Acc:MGI:1889008]	chr9	105494421	105496421
ENSMUST00000176960	ENSMUSG00000032570	Atp2c1	ATPase, Ca++-sequestering [Source:MGI Symbol;Acc:MGI:1889008] processed_transcript	chr9	105494463	105496463
ENSMUST00000069741	ENSMUSG00000055944	E130018O15Rik	RIKEN cDNA E130018O15 gene [Source:MGI Symbol;Acc:MGI:3045238] lincRNA	chr5	35388477	35390477
ENSMUST00000082560	ENSMUSG00000064494	Gm22063	predicted gene, 22063 [Source:MGI Symbol;Acc:MGI:5451840] snRNA	chr8	105170494	105172494
ENSMUST00000146150	ENSMUSG00000049092	Gpr137c	G protein-coupled receptor 137C [Source:MGI Symbol;Acc:MGI:1917963]	chr14	45217991	45219991
ENSMUST00000159514	ENSMUSG00000022698	Naa50	N(alpha)-acetyltransferase 50, NatE catalytic subunit [Source:MGI Symbol;Acc:MGI:1919367]	chr16	44137828	44139828
ENSMUST00000161326	ENSMUSG00000022698	Naa50	N(alpha)-acetyltransferase 50, NatE catalytic subunit [Source:MGI Symbol;Acc:MGI:1919367]	chr16	44137851	44139851
ENSMUST00000063520	ENSMUSG00000022698	Naa50	N(alpha)-acetyltransferase 50, NatE catalytic subunit [Source:MGI Symbol;Acc:MGI:1919367]	chr16	44137884	44139884
ENSMUST00000063542	ENSMUSG00000022698	Naa50	N(alpha)-acetyltransferase 50, NatE catalytic subunit [Source:MGI Symbol;Acc:MGI:1919367]	chr16	44137890	44139890
ENSMUST00000026122	ENSMUSG00000025130	P4hb	prolyl 4-hydroxylase, beta polypeptide [Source:MGI Symbol;Acc:MGI:97464]	chr11	120573254	120575254
ENSMUST00000111349	ENSMUSG00000027257	Pacsin3	protein kinase C and casein kinase substrate in neurons 3 [Source:MGI Symbol;Acc:MGI:1891410]	chr2	91255327	91257327
ENSMUST00000131711	ENSMUSG00000027257	Pacsin3	protein kinase C and casein kinase substrate in neurons 3 [Source:MGI Symbol;Acc:MGI:1891410]	chr2	91255333	91257333
ENSMUST00000156242	ENSMUSG00000085169	Gm10785	predicted gene 10785 [Source:MGI Symbol;Acc:MGI:3642149] processed_transcript	chr16	91686909	91688909
ENSMUST00000128157	ENSMUSG00000041769	Ppp2r2d	protein phosphatase 2, regulatory subunit B, delta [Source:MGI Symbol;Acc:MGI:1289252] retained_intron	chr7	138844077	138846077
ENSMUST00000111728	ENSMUSG00000043541	Casc1	cancer susceptibility candidate 1 [Source:MGI Symbol;Acc:MGI:2444480]	chr6	145210792	145212792
ENSMUST00000060797	ENSMUSG00000043541	Casc1	cancer susceptibility candidate 1 [Source:MGI Symbol;Acc:MGI:2444480]	chr6	145210971	145212971
ENSMUST00000152138	ENSMUSG00000043541	Casc1	cancer susceptibility candidate 1 [Source:MGI Symbol;Acc:MGI:2444480] retained_intron	chr6	145210900	145212900
ENSMUST00000133671	ENSMUSG00000043541	Casc1	cancer susceptibility candidate 1 [Source:MGI Symbol;Acc:MGI:2444480] processed_transcript	chr6	145210870	145212870
ENSMUST00000128070	ENSMUSG00000043541	Casc1	cancer susceptibility candidate 1 [Source:MGI Symbol;Acc:MGI:2444480] retained_intron	chr6	145210880	145212880
ENSMUST00000167218	ENSMUSG00000030970	Ctbp2	C-terminal binding protein 2 [Source:MGI Symbol;Acc:MGI:1201686]	chr7	133122616	133124616
ENSMUST00000073308	ENSMUSG00000009079	Ewsr1	Ewing sarcoma breakpoint region 1 [Source:MGI Symbol;Acc:MGI:99960]	chr11	5099068	5101068
ENSMUST00000102930	ENSMUSG00000009079	Ewsr1	Ewing sarcoma breakpoint region 1 [Source:MGI Symbol;Acc:MGI:99960]	chr11	5099043	5101043
ENSMUST00000093365	ENSMUSG00000009079	Ewsr1	Ewing sarcoma breakpoint region 1 [Source:MGI Symbol;Acc:MGI:99960]	chr11	5099067	5101067
ENSMUST00000063232	ENSMUSG00000009079	Ewsr1	Ewing sarcoma breakpoint region 1 [Source:MGI Symbol;Acc:MGI:99960]	chr11	5099097	5101097
ENSMUST00000151847	ENSMUSG00000009079	Ewsr1	Ewing sarcoma breakpoint region 1 [Source:MGI Symbol;Acc:MGI:99960] processed_transcript	chr11	5099068	5101068
ENSMUST00000018743	ENSMUSG00000018599	Mief2	mitochondrial elongation factor 2 [Source:MGI Symbol;Acc:MGI:2144199]	chr11	60726396	60728396
ENSMUST00000154890	ENSMUSG00000018599	Mief2	mitochondrial elongation factor 2 [Source:MGI Symbol;Acc:MGI:2144199] retained_intron	chr11	60726441	60728441
ENSMUST00000146159	ENSMUSG00000018599	Mief2	mitochondrial elongation factor 2 [Source:MGI Symbol;Acc:MGI:2144199] processed_transcript	chr11	60726443	60728443
ENSMUST00000105877	ENSMUSG00000050890	Pdik1l	PDLIM1 interacting kinase 1 like [Source:MGI Symbol;Acc:MGI:2385213]	chr4	134287240	134289240
ENSMUST00000145006	ENSMUSG00000050890	Pdik1l	PDLIM1 interacting kinase 1 like [Source:MGI Symbol;Acc:MGI:2385213]	chr4	134287226	134289226
ENSMUST00000142504	ENSMUSG00000050890	Pdik1l	PDLIM1 interacting kinase 1 like [Source:MGI Symbol;Acc:MGI:2385213] processed_transcript	chr4	134287226	134289226
ENSMUST00000097317	ENSMUSG00000023942	Slc29a1	solute carrier family 29 (nucleoside transporters), member 1 [Source:MGI Symbol;Acc:MGI:1927073]	chr17	45595904	45597904
ENSMUST00000164618	ENSMUSG00000023942	Slc29a1	solute carrier family 29 (nucleoside transporters), member 1 [Source:MGI Symbol;Acc:MGI:1927073]	chr17	45595853	45597853
ENSMUST00000166032	ENSMUSG00000041912	Tdrkh	tudor and KH domain containing protein [Source:MGI Symbol;Acc:MGI:1919884]	chr3	94411294	94413294
ENSMUST00000045245	ENSMUSG00000041912	Tdrkh	tudor and KH domain containing protein [Source:MGI Symbol;Acc:MGI:1919884]	chr3	94411316	94413316
ENSMUST00000184011	ENSMUSG00000099245	Mir8098	microRNA 8098 [Source:MGI Symbol;Acc:MGI:5530844] miRNA	chr14	62835719	62837719
ENSMUST00000014691	ENSMUSG00000014547	Wdfy2	WD repeat and FYVE domain containing 2 [Source:MGI Symbol;Acc:MGI:2442811]	chr14	62835688	62837688
ENSMUST00000107893	ENSMUSG00000038539	Atf5	activating transcription factor 5 [Source:MGI Symbol;Acc:MGI:2141857]	chr7	44815659	44817659
ENSMUST00000079634	ENSMUSG00000061286	Exosc5	exosome component 5 [Source:MGI Symbol;Acc:MGI:107889]	chr7	25657151	25659151
ENSMUST00000136014	ENSMUSG00000085493	Gm15469	predicted gene 15469 [Source:MGI Symbol;Acc:MGI:3705154] antisense	chr5	31137345	31139345
ENSMUST00000118869	ENSMUSG00000009828	Ick	intestinal cell kinase [Source:MGI Symbol;Acc:MGI:1934157]	chr9	78107190	78109190
ENSMUST00000125615	ENSMUSG00000009828	Ick	intestinal cell kinase [Source:MGI Symbol;Acc:MGI:1934157]	chr9	78107233	78109233
ENSMUST00000090006	ENSMUSG00000025809	Itgb1	integrin beta 1 (fibronectin receptor beta) [Source:MGI Symbol;Acc:MGI:96610]	chr8	128683652	128685652
ENSMUST00000044624	ENSMUSG00000036760	Kcnk9	potassium channel, subfamily K, member 9 [Source:MGI Symbol;Acc:MGI:3521816]	chr15	72546280	72548280
ENSMUST00000139028	ENSMUSG00000026274	Pask	PAS domain containing serine/threonine kinase [Source:MGI Symbol;Acc:MGI:2155936] retained_intron	chr1	93343466	93345466
ENSMUST00000128253	ENSMUSG00000026274	Pask	PAS domain containing serine/threonine kinase [Source:MGI Symbol;Acc:MGI:2155936]	chr1	93343483	93345483
ENSMUST00000115167	ENSMUSG00000042197	Zfp451	zinc finger protein 451 [Source:MGI Symbol;Acc:MGI:2137896]	chr1	33814577	33816577
ENSMUST00000019861	ENSMUSG00000042197	Zfp451	zinc finger protein 451 [Source:MGI Symbol;Acc:MGI:2137896]	chr1	33814596	33816596
ENSMUST00000044455	ENSMUSG00000042197	Zfp451	zinc finger protein 451 [Source:MGI Symbol;Acc:MGI:2137896]	chr1	33814570	33816570
ENSMUST00000125723	ENSMUSG00000042197	Zfp451	zinc finger protein 451 [Source:MGI Symbol;Acc:MGI:2137896] retained_intron	chr1	33814535	33816535
ENSMUST00000156677	ENSMUSG00000037692	Ahdc1	AT hook, DNA binding motif, containing 1 [Source:MGI Symbol;Acc:MGI:2444218] processed_transcript	chr4	133009836	133011836
ENSMUST00000095266	ENSMUSG00000040258	Nxph4	neurexophilin 4 [Source:MGI Symbol;Acc:MGI:1336197]	chr10	127534560	127536560
ENSMUST00000041097	ENSMUSG00000041769	Ppp2r2d	protein phosphatase 2, regulatory subunit B, delta [Source:MGI Symbol;Acc:MGI:1289252]	chr7	138844357	138846357
ENSMUST00000148453	ENSMUSG00000041769	Ppp2r2d	protein phosphatase 2, regulatory subunit B, delta [Source:MGI Symbol;Acc:MGI:1289252]	chr7	138844384	138846384
ENSMUST00000136922	ENSMUSG00000062327	T	brachyury [Source:MGI Symbol;Acc:MGI:98472]	chr17	8432923	8434923
ENSMUST00000162127	ENSMUSG00000032280	Tle3	transducin-like enhancer of split 3, homolog of Drosophila E(spl) [Source:MGI Symbol;Acc:MGI:104634]	chr9	61373527	61375527
ENSMUST00000030292	ENSMUSG00000028563	Tm2d1	TM2 domain containing 1 [Source:MGI Symbol;Acc:MGI:2137022]	chr4	98383247	98385247
ENSMUST00000107051	ENSMUSG00000028563	Tm2d1	TM2 domain containing 1 [Source:MGI Symbol;Acc:MGI:2137022]	chr4	98383061	98385061
ENSMUST00000143116	ENSMUSG00000028563	Tm2d1	TM2 domain containing 1 [Source:MGI Symbol;Acc:MGI:2137022]	chr4	98383233	98385233
ENSMUST00000152723	ENSMUSG00000004952	Rasa4	RAS p21 protein activator 4 [Source:MGI Symbol;Acc:MGI:1858600] retained_intron	chr5	136082016	136084016
ENSMUST00000100570	ENSMUSG00000004952	Rasa4	RAS p21 protein activator 4 [Source:MGI Symbol;Acc:MGI:1858600]	chr5	136082030	136084030
ENSMUST00000140972	ENSMUSG00000004952	Rasa4	RAS p21 protein activator 4 [Source:MGI Symbol;Acc:MGI:1858600] retained_intron	chr5	136082087	136084087
ENSMUST00000148011	ENSMUSG00000079109	Pms2	postmeiotic segregation increased 2 (S. cerevisiae) [Source:MGI Symbol;Acc:MGI:104288]	chr5	143907962	143909962
ENSMUST00000170083	ENSMUSG00000079109	Pms2	postmeiotic segregation increased 2 (S. cerevisiae) [Source:MGI Symbol;Acc:MGI:104288] processed_transcript	chr5	143907962	143909962
ENSMUST00000141942	ENSMUSG00000079109	Pms2	postmeiotic segregation increased 2 (S. cerevisiae) [Source:MGI Symbol;Acc:MGI:104288] retained_intron	chr5	143907962	143909962
ENSMUST00000110710	ENSMUSG00000079109	Pms2	postmeiotic segregation increased 2 (S. cerevisiae) [Source:MGI Symbol;Acc:MGI:104288] processed_transcript	chr5	143907988	143909988
ENSMUST00000110707	ENSMUSG00000079109	Pms2	postmeiotic segregation increased 2 (S. cerevisiae) [Source:MGI Symbol;Acc:MGI:104288] processed_transcript	chr5	143907988	143909988
ENSMUST00000147910	ENSMUSG00000079109	Pms2	postmeiotic segregation increased 2 (S. cerevisiae) [Source:MGI Symbol;Acc:MGI:104288] processed_transcript	chr5	143907997	143909997
ENSMUST00000065987	ENSMUSG00000057880	Abat	4-aminobutyrate aminotransferase [Source:MGI Symbol;Acc:MGI:2443582]	chr16	8511427	8513427
ENSMUST00000115838	ENSMUSG00000057880	Abat	4-aminobutyrate aminotransferase [Source:MGI Symbol;Acc:MGI:2443582]	chr16	8511479	8513479
ENSMUST00000140795	ENSMUSG00000057880	Abat	4-aminobutyrate aminotransferase [Source:MGI Symbol;Acc:MGI:2443582] retained_intron	chr16	8511481	8513481
ENSMUST00000115839	ENSMUSG00000057880	Abat	4-aminobutyrate aminotransferase [Source:MGI Symbol;Acc:MGI:2443582]	chr16	8511483	8513483
ENSMUST00000127708	ENSMUSG00000046415	B430212C06Rik	RIKEN cDNA B430212C06 gene [Source:MGI Symbol;Acc:MGI:2442134] processed_transcript	chr18	67343584	67345584
ENSMUST00000088081	ENSMUSG00000029168	Dpysl5	dihydropyrimidinase-like 5 [Source:MGI Symbol;Acc:MGI:1929772]	chr5	30709892	30711892
ENSMUST00000101442	ENSMUSG00000029168	Dpysl5	dihydropyrimidinase-like 5 [Source:MGI Symbol;Acc:MGI:1929772]	chr5	30709899	30711899
ENSMUST00000109844	ENSMUSG00000040856	Dlk1	delta-like 1 homolog (Drosophila) [Source:MGI Symbol;Acc:MGI:94900]	chr12	109451453	109453453
ENSMUST00000109842	ENSMUSG00000040856	Dlk1	delta-like 1 homolog (Drosophila) [Source:MGI Symbol;Acc:MGI:94900]	chr12	109451489	109453489
ENSMUST00000109843	ENSMUSG00000040856	Dlk1	delta-like 1 homolog (Drosophila) [Source:MGI Symbol;Acc:MGI:94900]	chr12	109451489	109453489
ENSMUST00000181292	ENSMUSG00000097337	Gm26606	predicted gene, 26606 [Source:MGI Symbol;Acc:MGI:5477100] lincRNA	chr4	123904843	123906843
ENSMUST00000139381	ENSMUSG00000078706	Gm53	predicted gene 53 [Source:MGI Symbol;Acc:MGI:2684899] processed_transcript	chr11	96250530	96252530
ENSMUST00000091756	ENSMUSG00000094338	Hist1h2bl	histone cluster 1, H2bl [Source:MGI Symbol;Acc:MGI:2448403]	chr13	21716144	21718144
ENSMUST00000087674	ENSMUSG00000067438	Hmx1	H6 homeobox 1 [Source:MGI Symbol;Acc:MGI:107178]	chr5	35386856	35388856
ENSMUST00000172923	ENSMUSG00000067438	Hmx1	H6 homeobox 1 [Source:MGI Symbol;Acc:MGI:107178]	chr5	35387106	35389106
ENSMUST00000105936	ENSMUSG00000048583	Igf2	insulin-like growth factor 2 [Source:MGI Symbol;Acc:MGI:96434]	chr7	142661306	142663306
ENSMUST00000132009	ENSMUSG00000030180	Kdm5a	lysine (K)-specific demethylase 5A [Source:MGI Symbol;Acc:MGI:2136980] processed_transcript	chr6	120362456	120364456
ENSMUST00000023283	ENSMUSG00000022614	Lmf2	lipase maturation factor 2 [Source:MGI Symbol;Acc:MGI:2146015]	chr15	89355660	89357660
ENSMUST00000134916	ENSMUSG00000030122	Ptms	parathymosin [Source:MGI Symbol;Acc:MGI:1916452] processed_transcript	chr6	124915530	124917530
ENSMUST00000129637	ENSMUSG00000051557	Pusl1	pseudouridylate synthase-like 1 [Source:MGI Symbol;Acc:MGI:3047787] retained_intron	chr4	155891210	155893210
ENSMUST00000129694	ENSMUSG00000030243	Recql	RecQ protein-like [Source:MGI Symbol;Acc:MGI:103021]	chr6	142386975	142388975
ENSMUST00000131759	ENSMUSG00000002983	Relb	avian reticuloendotheliosis viral (v-rel) oncogene related B [Source:MGI Symbol;Acc:MGI:103289] retained_intron	chr7	19629439	19631439
ENSMUST00000137615	ENSMUSG00000002983	Relb	avian reticuloendotheliosis viral (v-rel) oncogene related B [Source:MGI Symbol;Acc:MGI:103289] retained_intron	chr7	19629439	19631439
ENSMUST00000148040	ENSMUSG00000002983	Relb	avian reticuloendotheliosis viral (v-rel) oncogene related B [Source:MGI Symbol;Acc:MGI:103289] retained_intron	chr7	19629439	19631439
ENSMUST00000049912	ENSMUSG00000002983	Relb	avian reticuloendotheliosis viral (v-rel) oncogene related B [Source:MGI Symbol;Acc:MGI:103289]	chr7	19629439	19631439
ENSMUST00000094762	ENSMUSG00000002983	Relb	avian reticuloendotheliosis viral (v-rel) oncogene related B [Source:MGI Symbol;Acc:MGI:103289]	chr7	19629439	19631439
ENSMUST00000098754	ENSMUSG00000002983	Relb	avian reticuloendotheliosis viral (v-rel) oncogene related B [Source:MGI Symbol;Acc:MGI:103289]	chr7	19629439	19631439
ENSMUST00000025570	ENSMUSG00000024668	Sdhaf2	succinate dehydrogenase complex assembly factor 2 [Source:MGI Symbol;Acc:MGI:1913322]	chr19	10525210	10527210
ENSMUST00000059805	ENSMUSG00000050473	Slc35d3	solute carrier family 35, member D3 [Source:MGI Symbol;Acc:MGI:1923407]	chr10	19851460	19853460
ENSMUST00000029639	ENSMUSG00000028007	Snx7	sorting nexin 7 [Source:MGI Symbol;Acc:MGI:1923811]	chr3	117868937	117870937
ENSMUST00000169812	ENSMUSG00000028007	Snx7	sorting nexin 7 [Source:MGI Symbol;Acc:MGI:1923811]	chr3	117868881	117870881
ENSMUST00000167877	ENSMUSG00000028007	Snx7	sorting nexin 7 [Source:MGI Symbol;Acc:MGI:1923811]	chr3	117868822	117870822
ENSMUST00000139991	ENSMUSG00000020303	Stc2	stanniocalcin 2 [Source:MGI Symbol;Acc:MGI:1316731] processed_transcript	chr11	31369104	31371104
ENSMUST00000134199	ENSMUSG00000020303	Stc2	stanniocalcin 2 [Source:MGI Symbol;Acc:MGI:1316731] processed_transcript	chr11	31369057	31371057
ENSMUST00000068545	ENSMUSG00000055137	Sugct	succinyl-CoA glutarate-CoA transferase [Source:MGI Symbol;Acc:MGI:1923221]	chr13	17694733	17696733
ENSMUST00000030362	ENSMUSG00000028619	Tceanc2	transcription elongation factor A (SII) N-terminal and central domain containing 2 [Source:MGI Symbol;Acc:MGI:1913776]	chr4	107179104	107181104
ENSMUST00000141165	ENSMUSG00000028619	Tceanc2	transcription elongation factor A (SII) N-terminal and central domain containing 2 [Source:MGI Symbol;Acc:MGI:1913776]	chr4	107179117	107181117
ENSMUST00000121685	ENSMUSG00000003923	Tfam	transcription factor A, mitochondrial [Source:MGI Symbol;Acc:MGI:107810]	chr10	71237679	71239679
ENSMUST00000048263	ENSMUSG00000041408	Wapal	wings apart-like homolog (Drosophila) [Source:MGI Symbol;Acc:MGI:2675859]	chr14	34671926	34673926
ENSMUST00000090027	ENSMUSG00000041408	Wapal	wings apart-like homolog (Drosophila) [Source:MGI Symbol;Acc:MGI:2675859]	chr14	34671962	34673962
ENSMUST00000015333	ENSMUSG00000015189	Casd1	CAS1 domain containing 1 [Source:MGI Symbol;Acc:MGI:2384865]	chr6	4598838	4600838
ENSMUST00000025541	ENSMUSG00000024639	Gnaq	guanine nucleotide binding protein, alpha q polypeptide [Source:MGI Symbol;Acc:MGI:95776]	chr19	16130829	16132829
ENSMUST00000002533	ENSMUSG00000002459	Rgs20	regulator of G-protein signaling 20 [Source:MGI Symbol;Acc:MGI:1929866]	chr1	5019540	5021540
ENSMUST00000145081	ENSMUSG00000046415	B430212C06Rik	RIKEN cDNA B430212C06 gene [Source:MGI Symbol;Acc:MGI:2442134] processed_transcript	chr18	67344104	67346104
ENSMUST00000109605	ENSMUSG00000042406	Atf4	activating transcription factor 4 [Source:MGI Symbol;Acc:MGI:88096]	chr15	80253182	80255182
ENSMUST00000086639	ENSMUSG00000055471	Alk	anaplastic lymphoma kinase [Source:MGI Symbol;Acc:MGI:103305]	chr17	72603710	72605710
ENSMUST00000044113	ENSMUSG00000036698	Ago2	argonaute RISC catalytic subunit 2 [Source:MGI Symbol;Acc:MGI:2446632]	chr15	73184841	73186841
ENSMUST00000127717	ENSMUSG00000020525	Ppm1d	protein phosphatase 1D magnesium-dependent, delta isoform [Source:MGI Symbol;Acc:MGI:1858214]	chr11	85310162	85312162
[truncated: 3,588 more rows]

## Sheet: Non-CGI promoter
ENST_ID	Gene_ID	Gene_Symbol	DESC	Chr	Start	End
ENSMUST00000180834	ENSMUSG00000097066	Gm26758	predicted gene, 26758 [Source:MGI Symbol;Acc:MGI:5477252] lincRNA	chr13	65778903	65780903
ENSMUST00000091541	ENSMUSG00000074832	2410141K09Rik	RIKEN cDNA 2410141K09 gene [Source:MGI Symbol;Acc:MGI:1924053]	chr13	66433896	66435896
ENSMUST00000184379	ENSMUSG00000098508	Gm18044	predicted gene, 18044 [Source:MGI Symbol;Acc:MGI:5010229] unprocessed_pseudogene	chr7	14756925	14758925
ENSMUST00000168522	ENSMUSG00000022372	Sla	src-like adaptor [Source:MGI Symbol;Acc:MGI:104295]	chr15	66831830	66833830
ENSMUST00000170929	ENSMUSG00000091864	Gm17102	predicted gene 17102 [Source:MGI Symbol;Acc:MGI:4937929] processed_transcript	chr7	41391696	41393696
ENSMUST00000172688	ENSMUSG00000074832	2410141K09Rik	RIKEN cDNA 2410141K09 gene [Source:MGI Symbol;Acc:MGI:1924053] processed_transcript	chr13	66419598	66421598
ENSMUST00000127771	ENSMUSG00000073643	Wdfy1	WD repeat and FYVE domain containing 1 [Source:MGI Symbol;Acc:MGI:1916618] processed_transcript	chr1	79722657	79724657
ENSMUST00000015723	ENSMUSG00000015579	Nkx2-5	NK2 homeobox 5 [Source:MGI Symbol;Acc:MGI:97350]	chr17	26841566	26843566
ENSMUST00000094866	ENSMUSG00000096743	Vmn2r32	vomeronasal 2, receptor 32 [Source:MGI Symbol;Acc:MGI:1316696]	chr7	7479974	7481974
ENSMUST00000170227	ENSMUSG00000091867	Cyp2a22	cytochrome P450, family 2, subfamily a, polypeptide 22 [Source:MGI Symbol;Acc:MGI:3648316]	chr7	26939387	26941387
ENSMUST00000118994	ENSMUSG00000083958	Gm12601	predicted gene 12601 [Source:MGI Symbol;Acc:MGI:3650053] unprocessed_pseudogene	chr4	88614045	88616045
ENSMUST00000118437	ENSMUSG00000082065	Mup-ps14	major urinary protein, pseudogene 14 [Source:MGI Symbol;Acc:MGI:3651980] unprocessed_pseudogene	chr4	61606290	61608290
ENSMUST00000166403	ENSMUSG00000053469	Tg	thyroglobulin [Source:MGI Symbol;Acc:MGI:98733] processed_transcript	chr15	66796748	66798748
ENSMUST00000180148	ENSMUSG00000094888	Gm25120	predicted gene, 25120 [Source:MGI Symbol;Acc:MGI:5454897] snoRNA	chr7	59436228	59438228
ENSMUST00000179299	.	.	.	chr8	20134453	20136453
ENSMUST00000132994	ENSMUSG00000035694	Caps2	calcyphosphine 2 [Source:MGI Symbol;Acc:MGI:2441980]	chr10	112170538	112172538
ENSMUST00000172300	ENSMUSG00000091307	Gm8895	predicted gene 8895 [Source:MGI Symbol;Acc:MGI:3643891] unprocessed_pseudogene	chr12	103881512	103883512
ENSMUST00000181541	ENSMUSG00000094084	Tdpoz1	TD and POZ domain containing 1 [Source:MGI Symbol;Acc:MGI:2449436]	chr3	93676311	93678311
ENSMUST00000183386	ENSMUSG00000095649	Gm8979	predicted gene 8979 [Source:MGI Symbol;Acc:MGI:3703149] unprocessed_pseudogene	chr7	106084047	106086047
ENSMUST00000180034	.	.	.	chr7	106084047	106086047
ENSMUST00000092921	ENSMUSG00000095312	Olfr382	olfactory receptor 382 [Source:MGI Symbol;Acc:MGI:3030216]	chr11	73517198	73519198
ENSMUST00000167986	ENSMUSG00000078945	Naip2	NLR family, apoptosis inhibitory protein 2 [Source:MGI Symbol;Acc:MGI:1298226]	chr13	100201962	100203962
ENSMUST00000108554	ENSMUSG00000095773	Vmn2r38	vomeronasal 2, receptor 38 [Source:MGI Symbol;Acc:MGI:3757869]	chr7	9097882	9099882
ENSMUST00000177759	ENSMUSG00000096683	Gm25988	predicted gene, 25988 [Source:MGI Symbol;Acc:MGI:5455765] snoRNA	chr7	59428744	59430744
ENSMUST00000179105	ENSMUSG00000096454	Gm23310	predicted gene, 23310 [Source:MGI Symbol;Acc:MGI:5453087] snoRNA	chr7	59514746	59516746
ENSMUST00000178019	ENSMUSG00000095367	Gm20784	predicted gene, 20784 [Source:MGI Symbol;Acc:MGI:5434140] processed_pseudogene	chr13	119960242	119962242
ENSMUST00000180184	ENSMUSG00000079391	Gm2974	predicted gene 2974 [Source:MGI Symbol;Acc:MGI:3781152]	chr14	4196183	4198183
ENSMUST00000149158	ENSMUSG00000027965	Olfm3	olfactomedin 3 [Source:MGI Symbol;Acc:MGI:2387329]	chr3	114902633	114904633
ENSMUST00000084475	ENSMUSG00000095341	Gm428	predicted gene 428 [Source:MGI Symbol;Acc:MGI:2685274]	chr4	73681514	73683514
ENSMUST00000169056	ENSMUSG00000070616	Gm13040	predicted gene 13040 [Source:MGI Symbol;Acc:MGI:3649498]	chr4	143533952	143535952
ENSMUST00000163787	ENSMUSG00000091903	Gm6460	predicted gene 6460 [Source:MGI Symbol;Acc:MGI:3644247]	chr5	11592954	11594954
ENSMUST00000088616	ENSMUSG00000091903	Gm6460	predicted gene 6460 [Source:MGI Symbol;Acc:MGI:3644247]	chr5	11592954	11594954
ENSMUST00000094649	ENSMUSG00000070704	Ugt2b36	UDP glucuronosyltransferase 2 family, polypeptide B36 [Source:MGI Symbol;Acc:MGI:3576103]	chr5	87092556	87094556
ENSMUST00000145617	ENSMUSG00000070704	Ugt2b36	UDP glucuronosyltransferase 2 family, polypeptide B36 [Source:MGI Symbol;Acc:MGI:3576103]	chr5	87092549	87094549
ENSMUST00000132667	ENSMUSG00000070704	Ugt2b36	UDP glucuronosyltransferase 2 family, polypeptide B36 [Source:MGI Symbol;Acc:MGI:3576103]	chr5	87092547	87094547
ENSMUST00000119995	ENSMUSG00000014104	Sval2	seminal vesicle antigen-like 2 [Source:MGI Symbol;Acc:MGI:1934254]	chr6	41859790	41861790
ENSMUST00000114435	ENSMUSG00000056445	Hoxaas2	Hoxa cluster antisense RNA 2 [Source:MGI Symbol;Acc:MGI:1913890] processed_transcript	chr6	52166508	52168508
ENSMUST00000177632	ENSMUSG00000094905	Vmn1r155	vomeronasal 1 receptor 155 [Source:MGI Symbol;Acc:MGI:3646821]	chr7	22656016	22658016
ENSMUST00000098212	ENSMUSG00000073961	Olfr582	olfactory receptor 582 [Source:MGI Symbol;Acc:MGI:3030416]	chr7	103039479	103041479
ENSMUST00000096485	ENSMUSG00000096401	Gm21811	predicted gene, 21811 [Source:MGI Symbol;Acc:MGI:5433975] unprocessed_pseudogene	chr8	20134572	20136572
ENSMUST00000180403	ENSMUSG00000097849	Gm26754	predicted gene, 26754 [Source:MGI Symbol;Acc:MGI:5477248] lincRNA	chr13	66242214	66244214
ENSMUST00000169465	ENSMUSG00000091700	Gm7876	predicted gene 7876 [Source:MGI Symbol;Acc:MGI:3779769]	chr14	4707236	4709236
ENSMUST00000171305	ENSMUSG00000091700	Gm7876	predicted gene 7876 [Source:MGI Symbol;Acc:MGI:3779769]	chr14	4707294	4709294
ENSMUST00000171784	ENSMUSG00000095360	Gm3594	predicted gene 3594 [Source:MGI Symbol;Acc:MGI:3781771]	chr14	6444554	6446554
ENSMUST00000169152	ENSMUSG00000095360	Gm3594	predicted gene 3594 [Source:MGI Symbol;Acc:MGI:3781771]	chr14	6444612	6446612
ENSMUST00000179747	ENSMUSG00000095360	Gm3594	predicted gene 3594 [Source:MGI Symbol;Acc:MGI:3781771]	chr14	6444549	6446549
ENSMUST00000163850	ENSMUSG00000091754	Gm3636	predicted gene 3636 [Source:MGI Symbol;Acc:MGI:3781812]	chr14	6742333	6744333
ENSMUST00000172547	ENSMUSG00000092499	1700092C10Rik	RIKEN cDNA 1700092C10 gene [Source:MGI Symbol;Acc:MGI:1920804] antisense	chr14	69171858	69173858
ENSMUST00000081125	ENSMUSG00000010505	Myt1	myelin transcription factor 1 [Source:MGI Symbol;Acc:MGI:1100535]	chr2	181761330	181763330
ENSMUST00000082973	ENSMUSG00000064907	Gm25405	predicted gene, 25405 [Source:MGI Symbol;Acc:MGI:5455182] snRNA	chr7	104421272	104423272
ENSMUST00000127040	ENSMUSG00000084994	Gm16352	predicted gene 16352 [Source:MGI Symbol;Acc:MGI:3840134] processed_transcript	chr8	45721326	45723326
ENSMUST00000081752	ENSMUSG00000027965	Olfm3	olfactomedin 3 [Source:MGI Symbol;Acc:MGI:2387329]	chr3	114902076	114904076
ENSMUST00000163931	ENSMUSG00000078687	Mup8	major urinary protein 8 [Source:MGI Symbol;Acc:MGI:3709619]	chr4	60222600	60224600
ENSMUST00000095058	ENSMUSG00000078687	Mup8	major urinary protein 8 [Source:MGI Symbol;Acc:MGI:3709619]	chr4	60222581	60224581
ENSMUST00000097794	ENSMUSG00000078502	Gm13212	predicted gene 13212 [Source:MGI Symbol;Acc:MGI:3651014]	chr4	145615144	145617144
ENSMUST00000031633	ENSMUSG00000038656	Cyp3a16	cytochrome P450, family 3, subfamily a, polypeptide 16 [Source:MGI Symbol;Acc:MGI:106099]	chr5	145469724	145471724
ENSMUST00000144146	ENSMUSG00000074420	Gm10693	predicted pseudogene 10693 [Source:MGI Symbol;Acc:MGI:3704277] unprocessed_pseudogene	chr7	3869171	3871171
ENSMUST00000098300	ENSMUSG00000035704	Alg8	asparagine-linked glycosylation 8 (alpha-1,3- glucosyltransferase) [Source:MGI Symbol;Acc:MGI:2141959]	chr7	97369604	97371604
ENSMUST00000170275	ENSMUSG00000096295	Defa2	defensin, alpha, 2 [Source:MGI Symbol;Acc:MGI:94882]	chr8	21376558	21378558
ENSMUST00000173583	ENSMUSG00000074832	2410141K09Rik	RIKEN cDNA 2410141K09 gene [Source:MGI Symbol;Acc:MGI:1924053]	chr13	66441132	66443132
ENSMUST00000172579	ENSMUSG00000074832	2410141K09Rik	RIKEN cDNA 2410141K09 gene [Source:MGI Symbol;Acc:MGI:1924053]	chr13	66441079	66443079
ENSMUST00000174883	.	.	.	chr13	66441126	66443126
ENSMUST00000117913	ENSMUSG00000078945	Naip2	NLR family, apoptosis inhibitory protein 2 [Source:MGI Symbol;Acc:MGI:1298226]	chr13	100202093	100204093
ENSMUST00000056931	ENSMUSG00000025223	Ldb1	LIM domain binding 1 [Source:MGI Symbol;Acc:MGI:894762]	chr19	46039622	46041622
ENSMUST00000137771	ENSMUSG00000025223	Ldb1	LIM domain binding 1 [Source:MGI Symbol;Acc:MGI:894762]	chr19	46039482	46041482
ENSMUST00000180293	ENSMUSG00000103750	AC158361.5	.	chr3	93288364	93290364
ENSMUST00000159004	ENSMUSG00000093973	Mrgpra2a	MAS-related GPR, member A2A [Source:MGI Symbol;Acc:MGI:3821888]	chr7	47452140	47454140
ENSMUST00000178675	ENSMUSG00000096759	Snord116l2	small nucleolar RNA, C/D box 116-like 2 [Source:MGI Symbol;Acc:MGI:1927533] snoRNA	chr7	59877027	59879027
ENSMUST00000129876	ENSMUSG00000086725	A630052C17Rik	RIKEN cDNA A630052C17 gene [Source:MGI Symbol;Acc:MGI:2444673] processed_transcript	chr11	29173559	29175559
ENSMUST00000102968	ENSMUSG00000061482	Hist1h4d	histone cluster 1, H4d [Source:MGI Symbol;Acc:MGI:2448423]	chr13	23579596	23581596
ENSMUST00000179312	ENSMUSG00000096904	Gm3591	predicted gene 3591 [Source:MGI Symbol;Acc:MGI:3781768]	chr14	6411579	6413579
ENSMUST00000163480	ENSMUSG00000091961	Gm3123	predicted gene 3123 [Source:MGI Symbol;Acc:MGI:3781299] unprocessed_pseudogene	chr14	43062468	43064468
ENSMUST00000064841	.	.	.	chr14	41947377	41949377
ENSMUST00000162511	ENSMUSG00000044176	Spink10	serine peptidase inhibitor, Kazal type 10 [Source:MGI Symbol;Acc:MGI:3584533]	chr18	62655290	62657290
ENSMUST00000107605	ENSMUSG00000039728	Slc6a5	solute carrier family 6 (neurotransmitter transporter, glycine), member 5 [Source:MGI Symbol;Acc:MGI:105090]	chr7	49909698	49911698
ENSMUST00000126092	ENSMUSG00000034101	Ctnnd1	catenin (cadherin associated protein), delta 1 [Source:MGI Symbol;Acc:MGI:105100] processed_transcript	chr2	84638106	84640106
ENSMUST00000117704	ENSMUSG00000068824	Olfr1083-ps	olfactory receptor 1083, pseudogene [Source:MGI Symbol;Acc:MGI:3030917] unprocessed_pseudogene	chr2	86607570	86609570
ENSMUST00000111502	.	.	.	chr2	90142294	90144294
ENSMUST00000179087	.	.	.	chr3	93728047	93730047
ENSMUST00000141162	ENSMUSG00000085032	Gm11217	predicted gene 11217 [Source:MGI Symbol;Acc:MGI:3651042] lincRNA	chr4	64276604	64278604
ENSMUST00000145269	ENSMUSG00000086046	1700095A21Rik	RIKEN cDNA 1700095A21 gene [Source:MGI Symbol;Acc:MGI:1914774] antisense	chr4	146546874	146548874
ENSMUST00000121570	ENSMUSG00000096354	Gm8178	predicted gene 8178 [Source:MGI Symbol;Acc:MGI:3646475] processed_pseudogene	chr4	147376927	147378927
ENSMUST00000183546	ENSMUSG00000098533	Mir6373	microRNA 6373 [Source:MGI Symbol;Acc:MGI:5531252] miRNA	chr6	102792382	102794382
ENSMUST00000118827	ENSMUSG00000084041	Gm15312	predicted gene 15312 [Source:MGI Symbol;Acc:MGI:3705692] processed_pseudogene	chr8	21590339	21592339
ENSMUST00000172225	ENSMUSG00000090657	Gm8114	predicted gene 8114 [Source:MGI Symbol;Acc:MGI:3648795] unprocessed_pseudogene	chr14	43135690	43137690
ENSMUST00000122434	ENSMUSG00000083431	Gm13437	predicted gene 13437 [Source:MGI Symbol;Acc:MGI:3652333] processed_pseudogene	chr2	37082456	37084456
ENSMUST00000153414	ENSMUSG00000020385	Clk4	CDC like kinase 4 [Source:MGI Symbol;Acc:MGI:1098551]	chr11	51259728	51261728
ENSMUST00000130641	ENSMUSG00000020385	Clk4	CDC like kinase 4 [Source:MGI Symbol;Acc:MGI:1098551]	chr11	51259728	51261728
ENSMUST00000177509	ENSMUSG00000094752	Vmn2r-ps129	vomeronasal 2, receptor, pseudogene 129 [Source:MGI Symbol;Acc:MGI:3761688] unprocessed_pseudogene	chr17	22990704	22992704
ENSMUST00000073415	ENSMUSG00000057592	Vmn1r48	vomeronasal 1 receptor 48 [Source:MGI Symbol;Acc:MGI:2148508]	chr6	90036842	90038842
ENSMUST00000180051	ENSMUSG00000094548	Gm25221	predicted gene, 25221 [Source:MGI Symbol;Acc:MGI:5454998] snoRNA	chr7	59430615	59432615
ENSMUST00000095981	ENSMUSG00000093968	Gm8165	predicted gene 8165 [Source:MGI Symbol;Acc:MGI:3648126]	chr14	43677200	43679200
ENSMUST00000134755	ENSMUSG00000075416	Gm14488	predicted gene 14488 [Source:MGI Symbol;Acc:MGI:3649725] processed_transcript	chr2	30720058	30722058
ENSMUST00000165395	ENSMUSG00000090385	Gm7316	predicted gene 7316 [Source:MGI Symbol;Acc:MGI:3645493] unprocessed_pseudogene	chr14	43214148	43216148
ENSMUST00000172461	ENSMUSG00000092570	2210019I11Rik	RIKEN cDNA 2210019I11 gene [Source:MGI Symbol;Acc:MGI:1917397] antisense	chr5	147270996	147272996
ENSMUST00000145896	ENSMUSG00000048583	Igf2	insulin-like growth factor 2 [Source:MGI Symbol;Acc:MGI:96434]	chr7	142661871	142663871
ENSMUST00000060526	ENSMUSG00000051729	Gm5087	predicted gene 5087 [Source:MGI Symbol;Acc:MGI:3643653] lincRNA	chr14	13284639	13286639
ENSMUST00000140967	ENSMUSG00000051729	Gm5087	predicted gene 5087 [Source:MGI Symbol;Acc:MGI:3643653] lincRNA	chr14	13284631	13286631
ENSMUST00000179176	ENSMUSG00000094997	Gm22047	predicted gene, 22047 [Source:MGI Symbol;Acc:MGI:5451824] snoRNA	chr7	59791938	59793938
ENSMUST00000080106	ENSMUSG00000093980	Olfr493	olfactory receptor 493 [Source:MGI Symbol;Acc:MGI:3030327]	chr7	108346980	108348980
ENSMUST00000172787	ENSMUSG00000025495	Ptdss2	phosphatidylserine synthase 2 [Source:MGI Symbol;Acc:MGI:1351664]	chr7	141128254	141130254
ENSMUST00000172479	ENSMUSG00000025495	Ptdss2	phosphatidylserine synthase 2 [Source:MGI Symbol;Acc:MGI:1351664]	chr7	141128276	141130276
ENSMUST00000169145	ENSMUSG00000091290	Gm3275	predicted gene 3275 [Source:MGI Symbol;Acc:MGI:3781453] processed_pseudogene	chr14	6076694	6078694
ENSMUST00000059891	ENSMUSG00000050251	Olfr809	olfactory receptor 809 [Source:MGI Symbol;Acc:MGI:3030643]	chr10	129773825	129775825
ENSMUST00000080483	ENSMUSG00000059964	Olfr119	olfactory receptor 119 [Source:MGI Symbol;Acc:MGI:2177502]	chr17	37694662	37696662
ENSMUST00000155483	ENSMUSG00000026878	Rab14	RAB14, member RAS oncogene family [Source:MGI Symbol;Acc:MGI:1915615] processed_transcript	chr2	35192664	35194664
ENSMUST00000121883	ENSMUSG00000080960	Olfr343-ps1	olfactory receptor 343, pseudogene 1 [Source:MGI Symbol;Acc:MGI:3030177] unprocessed_pseudogene	chr2	36537195	36539195
ENSMUST00000099855	ENSMUSG00000075155	Olfr1133	olfactory receptor 1133 [Source:MGI Symbol;Acc:MGI:3030967]	chr2	87646122	87648122
ENSMUST00000130825	ENSMUSG00000063245	Gm13248	predicted gene 13248 [Source:MGI Symbol;Acc:MGI:3713585]	chr4	146608959	146610959
ENSMUST00000086050	ENSMUSG00000095219	Gm6468	predicted gene 6468 [Source:MGI Symbol;Acc:MGI:3646666]	chr5	95278460	95280460
ENSMUST00000162530	ENSMUSG00000029823	Luc7l2	LUC7-like 2 (S. cerevisiae) [Source:MGI Symbol;Acc:MGI:2183260] retained_intron	chr6	38557213	38559213
ENSMUST00000078431	ENSMUSG00000071204	Gm10319	predicted pseudogene 10319 [Source:MGI Symbol;Acc:MGI:3643520] processed_transcript	chr6	122134626	122136626
ENSMUST00000159439	ENSMUSG00000071204	Gm10319	predicted pseudogene 10319 [Source:MGI Symbol;Acc:MGI:3643520] transcribed_unprocessed_pseudogene	chr6	122134730	122136730
ENSMUST00000183129	ENSMUSG00000098071	Gm26996	predicted gene, 26996 [Source:MGI Symbol;Acc:MGI:5504111] unprocessed_pseudogene	chr6	130592471	130594471
ENSMUST00000177214	ENSMUSG00000096668	Gm3665	predicted gene 3665 [Source:MGI Symbol;Acc:MGI:3781841] unprocessed_pseudogene	chr7	8115822	8117822
ENSMUST00000172746	ENSMUSG00000092490	Gm20482	predicted gene 20482 [Source:MGI Symbol;Acc:MGI:5141947] processed_transcript	chr7	8862852	8864852
ENSMUST00000174729	ENSMUSG00000092490	Gm20482	predicted gene 20482 [Source:MGI Symbol;Acc:MGI:5141947] transcribed_unprocessed_pseudogene	chr7	8862653	8864653
ENSMUST00000184566	ENSMUSG00000098861	Gm27182	predicted gene 27182 [Source:MGI Symbol;Acc:MGI:5521025] unprocessed_pseudogene	chr7	15528428	15530428
ENSMUST00000178450	ENSMUSG00000094069	Gm25155	predicted gene, 25155 [Source:MGI Symbol;Acc:MGI:5454932] snoRNA	chr7	59700972	59702972
ENSMUST00000178388	ENSMUSG00000095618	Gm26246	predicted gene, 26246 [Source:MGI Symbol;Acc:MGI:5456023] snoRNA	chr7	59789425	59791425
ENSMUST00000177982	ENSMUSG00000093971	Gm23359	predicted gene, 23359 [Source:MGI Symbol;Acc:MGI:5453136] snoRNA	chr7	59889687	59891687
ENSMUST00000106766	ENSMUSG00000078606	Gm4070	predicted gene 4070 [Source:MGI Symbol;Acc:MGI:3782245]	chr7	105953941	105955941
ENSMUST00000176467	ENSMUSG00000078606	Gm4070	predicted gene 4070 [Source:MGI Symbol;Acc:MGI:3782245]	chr7	105953959	105955959
ENSMUST00000176994	ENSMUSG00000078606	Gm4070	predicted gene 4070 [Source:MGI Symbol;Acc:MGI:3782245]	chr7	105953968	105955968
ENSMUST00000176969	ENSMUSG00000078606	Gm4070	predicted gene 4070 [Source:MGI Symbol;Acc:MGI:3782245] processed_transcript	chr7	105953954	105955954
ENSMUST00000098899	ENSMUSG00000074446	Defa23	defensin, alpha, 23 [Source:MGI Symbol;Acc:MGI:3630381]	chr8	21053045	21055045
ENSMUST00000079528	ENSMUSG00000060208	Defa17	defensin, alpha, 17 [Source:MGI Symbol;Acc:MGI:1345152]	chr8	21653778	21655778
ENSMUST00000051965	ENSMUSG00000045337	Defb11	defensin beta 11 [Source:MGI Symbol;Acc:MGI:2179197]	chr8	21906413	21908413
ENSMUST00000177995	ENSMUSG00000095376	Gm22109	predicted gene, 22109 [Source:MGI Symbol;Acc:MGI:5451886] rRNA	chr8	123606732	123608732
ENSMUST00000170030	ENSMUSG00000091248	Gm17689	predicted gene, 17689 [Source:MGI Symbol;Acc:MGI:4937323]	chr9	36582636	36584636
ENSMUST00000175815	ENSMUSG00000093779	Gm20648	predicted gene 20648 [Source:MGI Symbol;Acc:MGI:5313095] processed_pseudogene	chr9	80073757	80075757
ENSMUST00000181606	ENSMUSG00000097053	Gm1972	predicted pseudogene 1972 [Source:MGI Symbol;Acc:MGI:3780140] unprocessed_pseudogene	chr10	22222278	22224278
ENSMUST00000057722	ENSMUSG00000049427	Gm9837	predicted gene 9837 [Source:MGI Symbol;Acc:MGI:3642517]	chr11	53470480	53472480
ENSMUST00000166965	ENSMUSG00000020594	Pum2	pumilio RNA-binding family member 2 [Source:MGI Symbol;Acc:MGI:1931751]	chr12	8675532	8677532
ENSMUST00000018066	ENSMUSG00000017922	Prl3c1	prolactin family 3, subfamily c, member 1 [Source:MGI Symbol;Acc:MGI:1351649]	chr13	27194657	27196657
ENSMUST00000170790	ENSMUSG00000071613	Gm10340	predicted gene 10340 [Source:MGI Symbol;Acc:MGI:3641969]	chr14	3131995	3133995
ENSMUST00000180683	ENSMUSG00000097349	Gm26731	predicted gene, 26731 [Source:MGI Symbol;Acc:MGI:5477225] processed_pseudogene	chr14	5595552	5597552
ENSMUST00000168753	ENSMUSG00000091044	Gm3170	predicted gene 3170 [Source:MGI Symbol;Acc:MGI:3781349] processed_pseudogene	chr14	5736332	5738332
ENSMUST00000164408	ENSMUSG00000096904	Gm3591	predicted gene 3591 [Source:MGI Symbol;Acc:MGI:3781768]	chr14	6412483	6414483
ENSMUST00000171360	ENSMUSG00000063277	Gm10128	predicted gene 10128 [Source:MGI Symbol;Acc:MGI:3704427]	chr14	7643973	7645973
ENSMUST00000166765	ENSMUSG00000091847	Gm2855	predicted gene 2855 [Source:MGI Symbol;Acc:MGI:3781029] unprocessed_pseudogene	chr14	41372375	41374375
ENSMUST00000001700	ENSMUSG00000001655	Hoxc13	homeobox C13 [Source:MGI Symbol;Acc:MGI:99560]	chr15	102919101	102921101
ENSMUST00000023329	ENSMUSG00000061100	Retnla	resistin like alpha [Source:MGI Symbol;Acc:MGI:1888504]	chr16	48840550	48842550
ENSMUST00000147630	ENSMUSG00000095990	Zfp97	zinc finger protein 97 [Source:MGI Symbol;Acc:MGI:105921]	chr17	17119413	17121413
ENSMUST00000087819	.	.	.	chr19	12229545	12231545
ENSMUST00000180978	ENSMUSG00000067520	Olfr1432	olfactory receptor 1432 [Source:MGI Symbol;Acc:MGI:3031266] unprocessed_pseudogene	chr19	12229539	12231539
ENSMUST00000104350	ENSMUSG00000077538	Gm22545	predicted gene, 22545 [Source:MGI Symbol;Acc:MGI:5452322] snoRNA	chr8	129015888	129017888
ENSMUST00000172191	ENSMUSG00000091650	Apol11a	apolipoprotein L 11a [Source:MGI Symbol;Acc:MGI:3649094]	chr15	77506269	77508269
ENSMUST00000119045	ENSMUSG00000084123	Gm13106	predicted gene 13106 [Source:MGI Symbol;Acc:MGI:3651761] unprocessed_pseudogene	chr4	143930737	143932737
ENSMUST00000123091	ENSMUSG00000048763	Hoxb3	homeobox B3 [Source:MGI Symbol;Acc:MGI:96184]	chr11	96326060	96328060
ENSMUST00000119134	ENSMUSG00000011154	1700026D08Rik	RIKEN cDNA 1700026D08 gene [Source:MGI Symbol;Acc:MGI:1922806]	chr7	83794820	83796820
ENSMUST00000011298	ENSMUSG00000011154	1700026D08Rik	RIKEN cDNA 1700026D08 gene [Source:MGI Symbol;Acc:MGI:1922806]	chr7	83794881	83796881
ENSMUST00000067542	ENSMUSG00000026977	March7	membrane-associated ring finger (C3HC4) 7 [Source:MGI Symbol;Acc:MGI:1931053]	chr2	60222767	60224767
ENSMUST00000103387	ENSMUSG00000076586	Igkv8-21	immunoglobulin kappa variable 8-21 [Source:MGI Symbol;Acc:MGI:1330840]	chr6	70315453	70317453
ENSMUST00000170193	ENSMUSG00000039716	Dock3	dedicator of cyto-kinesis 3 [Source:MGI Symbol;Acc:MGI:2429763] retained_intron	chr9	107025392	107027392
ENSMUST00000030849	ENSMUSG00000028995	Fam126a	family with sequence similarity 126, member A [Source:MGI Symbol;Acc:MGI:2149839]	chr5	24030691	24032691
ENSMUST00000094365	ENSMUSG00000027556	Car1	carbonic anhydrase 1 [Source:MGI Symbol;Acc:MGI:88268]	chr3	14778460	14780460
ENSMUST00000133271	ENSMUSG00000002980	Bcam	basal cell adhesion molecule [Source:MGI Symbol;Acc:MGI:1929940] retained_intron	chr7	19770496	19772496
ENSMUST00000133427	ENSMUSG00000002980	Bcam	basal cell adhesion molecule [Source:MGI Symbol;Acc:MGI:1929940]	chr7	19770496	19772496
ENSMUST00000160258	ENSMUSG00000090244	Gm16572	predicted gene 16572 [Source:MGI Symbol;Acc:MGI:4414992] antisense	chr12	81585797	81587797
ENSMUST00000178541	ENSMUSG00000094034	Gm24653	predicted gene, 24653 [Source:MGI Symbol;Acc:MGI:5454430] snoRNA	chr7	59358969	59360969
ENSMUST00000054708	ENSMUSG00000032123	Dpagt1	dolichyl-phosphate (UDP-N-acetylglucosamine) acetylglucosaminephosphotransferase 1 (GlcNAc-1-P transferase) [Source:MGI Symbol;Acc:MGI:1196396]	chr9	44324843	44326843
ENSMUST00000158726	ENSMUSG00000089351	Gm25486	predicted gene, 25486 [Source:MGI Symbol;Acc:MGI:5455263] snRNA	chr12	98597031	98599031
ENSMUST00000117496	ENSMUSG00000083733	Gm13035	predicted gene 13035 [Source:MGI Symbol;Acc:MGI:3650251] processed_pseudogene	chr4	146073599	146075599
ENSMUST00000108482	ENSMUSG00000063305	Psg20	pregnancy-specific glycoprotein 20 [Source:MGI Symbol;Acc:MGI:1891352]	chr7	18686186	18688186
ENSMUST00000098170	ENSMUSG00000073922	Olfr659	olfactory receptor 659 [Source:MGI Symbol;Acc:MGI:3030493]	chr7	104668702	104670702
ENSMUST00000122554	ENSMUSG00000084503	Gm25318	predicted gene, 25318 [Source:MGI Symbol;Acc:MGI:5455095] misc_RNA	chr16	47596087	47598087
ENSMUST00000180516	ENSMUSG00000097430	Gm10544	predicted gene 10544 [Source:MGI Symbol;Acc:MGI:3642892] antisense	chr18	37178523	37180523
ENSMUST00000181887	ENSMUSG00000097430	Gm10544	predicted gene 10544 [Source:MGI Symbol;Acc:MGI:3642892] antisense	chr18	37178507	37180507
ENSMUST00000181676	ENSMUSG00000097659	Gm26715	predicted gene, 26715 [Source:MGI Symbol;Acc:MGI:5477209] lincRNA	chr13	66347394	66349394
ENSMUST00000111508	ENSMUSG00000051313	Olfr1262	olfactory receptor 1262 [Source:MGI Symbol;Acc:MGI:3031096]	chr2	89998143	90000143
ENSMUST00000131072	ENSMUSG00000051313	Olfr1262	olfactory receptor 1262 [Source:MGI Symbol;Acc:MGI:3031096]	chr2	89998168	90000168
ENSMUST00000164163	ENSMUSG00000022372	Sla	src-like adaptor [Source:MGI Symbol;Acc:MGI:104295]	chr15	66831647	66833647
ENSMUST00000111315	ENSMUSG00000006403	Adamts4	a disintegrin-like and metallopeptidase (reprolysin type) with thrombospondin type 1 motif, 4 [Source:MGI Symbol;Acc:MGI:1339949]	chr1	171248419	171250419
ENSMUST00000006570	.	.	.	chr1	171248421	171250421
ENSMUST00000122217	ENSMUSG00000083317	Gm14402	predicted gene 14402 [Source:MGI Symbol;Acc:MGI:3649812] unprocessed_pseudogene	chr2	177030653	177032653
ENSMUST00000051521	ENSMUSG00000049593	Lce1h	late cornified envelope 1H [Source:MGI Symbol;Acc:MGI:1914968]	chr3	92765066	92767066
ENSMUST00000098123	ENSMUSG00000073878	Gm13304	predicted gene 13304 [Source:MGI Symbol;Acc:MGI:3710514]	chr4	42112815	42114815
ENSMUST00000105746	ENSMUSG00000078504	Gm438	predicted gene 438 [Source:MGI Symbol;Acc:MGI:2685284]	chr4	144786584	144788584
ENSMUST00000179824	ENSMUSG00000096230	Gm16429	predicted gene 16429 [Source:MGI Symbol;Acc:MGI:3704105]	chr5	93927873	93929873
ENSMUST00000097477	ENSMUSG00000073497	AA792892	expressed sequence AA792892 [Source:MGI Symbol;Acc:MGI:2140789]	chr5	94337747	94339747
ENSMUST00000110598	ENSMUSG00000079093	4930449I24Rik	RIKEN cDNA 4930449I24 gene [Source:MGI Symbol;Acc:MGI:1914660]	chr5	146500426	146502426
ENSMUST00000148446	ENSMUSG00000079560	Hoxa3	homeobox A3 [Source:MGI Symbol;Acc:MGI:96175] processed_transcript	chr6	52184875	52186875
ENSMUST00000103339	ENSMUSG00000076538	Igkv13-84	immunoglobulin kappa chain variable 13-84 [Source:MGI Symbol;Acc:MGI:96514]	chr6	68937600	68939600
ENSMUST00000118068	ENSMUSG00000081665	Gm15922	predicted gene 15922 [Source:MGI Symbol;Acc:MGI:3802148] unprocessed_pseudogene	chr7	3739862	3741862
ENSMUST00000169683	ENSMUSG00000096399	Vmn2r35	vomeronasal 2, receptor 35 [Source:MGI Symbol;Acc:MGI:3646200]	chr7	7819868	7821868
ENSMUST00000168158	ENSMUSG00000095339	Zscan4b	zinc finger and SCAN domain containing 4B [Source:MGI Symbol;Acc:MGI:3645447]	chr7	10905051	10907051
ENSMUST00000184813	ENSMUSG00000098382	Gm27260	predicted gene 27260 [Source:MGI Symbol;Acc:MGI:5521103] processed_pseudogene	chr7	15087027	15089027
ENSMUST00000180123	ENSMUSG00000095974	Gm3980	predicted gene 3980 [Source:MGI Symbol;Acc:MGI:3782153] unprocessed_pseudogene	chr7	15148913	15150913
ENSMUST00000177198	ENSMUSG00000093623	Gm3981	predicted gene 3981 [Source:MGI Symbol;Acc:MGI:3782154] unprocessed_pseudogene	chr7	15160244	15162244
ENSMUST00000179079	ENSMUSG00000095275	Vmn1r107	vomeronasal 1 receptor 107 [Source:MGI Symbol;Acc:MGI:3780017]	chr7	20666916	20668916
ENSMUST00000180216	.	.	.	chr7	22354456	22356456
ENSMUST00000038694	ENSMUSG00000035523	Vmn1r172	vomeronasal 1 receptor 172 [Source:MGI Symbol;Acc:MGI:3033478]	chr7	23656314	23658314
ENSMUST00000173101	ENSMUSG00000035523	Vmn1r172	vomeronasal 1 receptor 172 [Source:MGI Symbol;Acc:MGI:3033478]	chr7	23656419	23658419
ENSMUST00000173815	ENSMUSG00000091528	Gm9268	predicted gene 9268 [Source:MGI Symbol;Acc:MGI:3646456]	chr7	43016796	43018796
ENSMUST00000166914	ENSMUSG00000091528	Gm9268	predicted gene 9268 [Source:MGI Symbol;Acc:MGI:3646456]	chr7	43016796	43018796
ENSMUST00000178010	ENSMUSG00000095372	Gm22111	predicted gene, 22111 [Source:MGI Symbol;Acc:MGI:5451888] snoRNA	chr7	59447453	59449453
ENSMUST00000178047	ENSMUSG00000096604	Gm26201	predicted gene, 26201 [Source:MGI Symbol;Acc:MGI:5455978] snoRNA	chr7	59802050	59804050
ENSMUST00000110749	ENSMUSG00000079113	Gm7861	predicted gene 7861 [Source:MGI Symbol;Acc:MGI:3648003]	chr8	21594509	21596509
ENSMUST00000160055	ENSMUSG00000049946	BC030500	cDNA sequence BC030500 [Source:MGI Symbol;Acc:MGI:2447770]	chr8	58910255	58912255
ENSMUST00000117382	ENSMUSG00000080987	Gm12073	predicted gene 12073 [Source:MGI Symbol;Acc:MGI:3650748] processed_pseudogene	chr11	26856911	26858911
ENSMUST00000121729	ENSMUSG00000082338	Gm12327	predicted gene 12327 [Source:MGI Symbol;Acc:MGI:3651321] unprocessed_pseudogene	chr11	73639784	73641784
ENSMUST00000083612	ENSMUSG00000065546	Mir196a-1	microRNA 196a-1 [Source:MGI Symbol;Acc:MGI:2676860] miRNA	chr11	96263162	96265162
ENSMUST00000099416	ENSMUSG00000094499	Vmn2r-ps104	vomeronasal 2, receptor, pseudogene 104 [Source:MGI Symbol;Acc:MGI:3761523]	chr13	66355386	66357386
ENSMUST00000091458	ENSMUSG00000069171	Nr2f1	nuclear receptor subfamily 2, group F, member 1 [Source:MGI Symbol;Acc:MGI:1352451]	chr13	78199758	78201758
ENSMUST00000131564	ENSMUSG00000087143	A830082K12Rik	RIKEN cDNA A830082K12 gene [Source:MGI Symbol;Acc:MGI:2443527] antisense	chr13	78199982	78201982
ENSMUST00000123998	ENSMUSG00000087143	A830082K12Rik	RIKEN cDNA A830082K12 gene [Source:MGI Symbol;Acc:MGI:2443527] antisense	chr13	78200372	78202372
ENSMUST00000134705	ENSMUSG00000087143	A830082K12Rik	RIKEN cDNA A830082K12 gene [Source:MGI Symbol;Acc:MGI:2443527] antisense	chr13	78200551	78202551
ENSMUST00000183171	ENSMUSG00000087143	A830082K12Rik	RIKEN cDNA A830082K12 gene [Source:MGI Symbol;Acc:MGI:2443527] antisense	chr13	78200785	78202785
ENSMUST00000178618	ENSMUSG00000095609	Gm21188	predicted gene, 21188 [Source:MGI Symbol;Acc:MGI:5434543]	chr13	120035332	120037332
ENSMUST00000180446	ENSMUSG00000097382	Gm26817	predicted gene, 26817 [Source:MGI Symbol;Acc:MGI:5477311] processed_pseudogene	chr14	3442524	3444524
ENSMUST00000181678	ENSMUSG00000097798	Gm26898	predicted gene, 26898 [Source:MGI Symbol;Acc:MGI:5477392] unprocessed_pseudogene	chr14	4591903	4593903
ENSMUST00000112767	ENSMUSG00000079378	Gm8279	predicted gene 8279 [Source:MGI Symbol;Acc:MGI:3779794]	chr14	5129517	5131517
ENSMUST00000165713	ENSMUSG00000079378	Gm8279	predicted gene 8279 [Source:MGI Symbol;Acc:MGI:3779794]	chr14	5129573	5131573
ENSMUST00000170040	ENSMUSG00000079378	Gm8279	predicted gene 8279 [Source:MGI Symbol;Acc:MGI:3779794]	chr14	5129580	5131580
ENSMUST00000165508	ENSMUSG00000091776	Gm8340	predicted gene 8340 [Source:MGI Symbol;Acc:MGI:3647183] processed_pseudogene	chr14	6356495	6358495
ENSMUST00000170465	.	.	.	chr14	6875156	6877156
ENSMUST00000168790	ENSMUSG00000090404	Gm8362	predicted gene 8362 [Source:MGI Symbol;Acc:MGI:3648195]	chr14	6774354	6776354
ENSMUST00000170673	ENSMUSG00000090404	Gm8362	predicted gene 8362 [Source:MGI Symbol;Acc:MGI:3648195]	chr14	6774412	6776412
ENSMUST00000179898	ENSMUSG00000092167	Gm3696	predicted gene 3696 [Source:MGI Symbol;Acc:MGI:3781872]	chr14	7090813	7092813
ENSMUST00000183529	ENSMUSG00000098478	Gm27851	predicted gene, 27851 [Source:MGI Symbol;Acc:MGI:5531233] snRNA	chr14	18058273	18060273
ENSMUST00000167577	ENSMUSG00000096709	Gm7352	predicted gene 7352 [Source:MGI Symbol;Acc:MGI:3643017] processed_pseudogene	chr14	19509365	19511365
ENSMUST00000166110	ENSMUSG00000095743	Gm17654	predicted gene, 17654 [Source:MGI Symbol;Acc:MGI:4937288]	chr14	43579147	43581147
ENSMUST00000172103	ENSMUSG00000090716	Gm3371	predicted gene 3371 [Source:MGI Symbol;Acc:MGI:3781549]	chr14	44408826	44410826
ENSMUST00000117427	ENSMUSG00000083141	Gm15752	predicted gene 15752 [Source:MGI Symbol;Acc:MGI:3783194] processed_pseudogene	chr16	29284360	29286360
ENSMUST00000172657	ENSMUSG00000092298	Gm8877	predicted gene 8877 [Source:MGI Symbol;Acc:MGI:3648902] unprocessed_pseudogene	chr17	36703210	36705210
ENSMUST00000134654	ENSMUSG00000047407	Tgif1	TGFB-induced factor homeobox 1 [Source:MGI Symbol;Acc:MGI:1194497]	chr17	70849645	70851645
ENSMUST00000179530	ENSMUSG00000096595	Gm25742	predicted gene, 25742 [Source:MGI Symbol;Acc:MGI:5455519] snoRNA	chr7	59550317	59552317
ENSMUST00000169805	ENSMUSG00000092120	Vmn2r90	vomeronasal 2, receptor 90 [Source:MGI Symbol;Acc:MGI:3645076]	chr17	17701939	17703939
ENSMUST00000079282	ENSMUSG00000031024	St5	suppression of tumorigenicity 5 [Source:MGI Symbol;Acc:MGI:108517]	chr7	109617148	109619148
ENSMUST00000168005	ENSMUSG00000031024	St5	suppression of tumorigenicity 5 [Source:MGI Symbol;Acc:MGI:108517]	chr7	109617148	109619148
ENSMUST00000102262	ENSMUSG00000076217	Mir706	microRNA 706 [Source:MGI Symbol;Acc:MGI:3629678] miRNA	chr6	120034312	120036312
ENSMUST00000035101	ENSMUSG00000032515	Csrnp1	cysteine-serine-rich nuclear protein 1 [Source:MGI Symbol;Acc:MGI:2387989]	chr9	119977251	119979251
ENSMUST00000112881	ENSMUSG00000073609	D2hgdh	D-2-hydroxyglutarate dehydrogenase [Source:MGI Symbol;Acc:MGI:2138209]	chr1	93823272	93825272
ENSMUST00000181273	ENSMUSG00000096929	A330023F24Rik	RIKEN cDNA A330023F24 gene [Source:MGI Symbol;Acc:MGI:2443958] lincRNA	chr1	195015397	195017397
ENSMUST00000047502	ENSMUSG00000037730	Mynn	myoneurin [Source:MGI Symbol;Acc:MGI:1931415]	chr3	30600085	30602085
ENSMUST00000094836	ENSMUSG00000029123	Stk32b	serine/threonine kinase 32B [Source:MGI Symbol;Acc:MGI:1927552]	chr5	37717154	37719154
ENSMUST00000147651	ENSMUSG00000019689	1110001J03Rik	RIKEN cDNA 1110001J03 gene [Source:MGI Symbol;Acc:MGI:1913367] processed_transcript	chr6	38531500	38533500
ENSMUST00000066023	.	.	.	chr7	106441074	106443074
ENSMUST00000119062	ENSMUSG00000095813	Defa-ps1	defensin, alpha, pseudogene 1 [Source:MGI Symbol;Acc:MGI:3630392] transcribed_unprocessed_pseudogene	chr8	21693010	21695010
ENSMUST00000139711	ENSMUSG00000095813	Defa-ps1	defensin, alpha, pseudogene 1 [Source:MGI Symbol;Acc:MGI:3630392] processed_transcript	chr8	21693010	21695010
ENSMUST00000044730	ENSMUSG00000038437	Mllt6	myeloid/lymphoid or mixed-lineage leukemia (trithorax homolog, Drosophila); translocated to, 6 [Source:MGI Symbol;Acc:MGI:1935145]	chr11	97661412	97663412
ENSMUST00000021573	ENSMUSG00000021148	Gm9745	predicted gene 9745 [Source:MGI Symbol;Acc:MGI:3704398]	chr13	8944301	8946301
ENSMUST00000158113	ENSMUSG00000088738	Gm27579	predicted gene, 27579 [Source:MGI Symbol;Acc:MGI:5530961] snRNA	chr4	96914943	96916943
ENSMUST00000184022	ENSMUSG00000098261	Gm27521	predicted gene, 27521 [Source:MGI Symbol;Acc:MGI:5530903] snRNA	chr4	96915018	96917018
ENSMUST00000065978	ENSMUSG00000053508	BC048502	cDNA sequence BC048502 [Source:MGI Symbol;Acc:MGI:2652828]	chr15	103448460	103450460
ENSMUST00000037478	ENSMUSG00000036330	Slc18a1	solute carrier family 18 (vesicular monoamine), member 1 [Source:MGI Symbol;Acc:MGI:106684]	chr8	69089223	69091223
ENSMUST00000148856	ENSMUSG00000036330	Slc18a1	solute carrier family 18 (vesicular monoamine), member 1 [Source:MGI Symbol;Acc:MGI:106684] processed_transcript	chr8	69089236	69091236
ENSMUST00000142710	ENSMUSG00000036330	Slc18a1	solute carrier family 18 (vesicular monoamine), member 1 [Source:MGI Symbol;Acc:MGI:106684] processed_transcript	chr8	69089210	69091210
ENSMUST00000004686	ENSMUSG00000069633	Pex11g	peroxisomal biogenesis factor 11 gamma [Source:MGI Symbol;Acc:MGI:1920905]	chr8	3467681	3469681
ENSMUST00000111081	ENSMUSG00000069633	Pex11g	peroxisomal biogenesis factor 11 gamma [Source:MGI Symbol;Acc:MGI:1920905]	chr8	3467646	3469646
ENSMUST00000118194	ENSMUSG00000069633	Pex11g	peroxisomal biogenesis factor 11 gamma [Source:MGI Symbol;Acc:MGI:1920905]	chr8	3467671	3469671
ENSMUST00000106755	ENSMUSG00000048236	Ovch2	ovochymase 2 [Source:MGI Symbol;Acc:MGI:3045251]	chr7	107801209	107803209
ENSMUST00000077909	ENSMUSG00000031024	St5	suppression of tumorigenicity 5 [Source:MGI Symbol;Acc:MGI:108517]	chr7	109616569	109618569
ENSMUST00000084738	ENSMUSG00000031024	St5	suppression of tumorigenicity 5 [Source:MGI Symbol;Acc:MGI:108517]	chr7	109616569	109618569
ENSMUST00000092394	ENSMUSG00000069588	Gm11733	predicted gene 11733 [Source:MGI Symbol;Acc:MGI:3650737]	chr11	117482366	117484366
ENSMUST00000115832	ENSMUSG00000024302	Dtna	dystrobrevin alpha [Source:MGI Symbol;Acc:MGI:106039]	chr18	23413413	23415413
ENSMUST00000047954	ENSMUSG00000024302	Dtna	dystrobrevin alpha [Source:MGI Symbol;Acc:MGI:106039]	chr18	23413413	23415413
ENSMUST00000179630	ENSMUSG00000095639	Gm22941	predicted gene, 22941 [Source:MGI Symbol;Acc:MGI:5452718] snoRNA	chr7	59786912	59788912
ENSMUST00000065024	ENSMUSG00000096714	Olfr699	olfactory receptor 699 [Source:MGI Symbol;Acc:MGI:3030533]	chr7	106791000	106793000
ENSMUST00000064795	ENSMUSG00000038418	Egr1	early growth response 1 [Source:MGI Symbol;Acc:MGI:95295]	chr18	34857821	34859821
ENSMUST00000083403	ENSMUSG00000065337	Gm24929	predicted gene, 24929 [Source:MGI Symbol;Acc:MGI:5454706] snRNA	chr8	52076602	52078602
ENSMUST00000098842	ENSMUSG00000031577	Tti2	TELO2 interacting protein 2 [Source:MGI Symbol;Acc:MGI:2384576]	chr8	31148314	31150314
ENSMUST00000124340	ENSMUSG00000058454	Dhcr7	7-dehydrocholesterol reductase [Source:MGI Symbol;Acc:MGI:1298378]	chr7	143827624	143829624
ENSMUST00000118640	ENSMUSG00000081060	Gm11318	predicted gene 11318 [Source:MGI Symbol;Acc:MGI:3651015] unprocessed_pseudogene	chr13	22958811	22960811
ENSMUST00000028874	ENSMUSG00000027395	Polr1b	polymerase (RNA) I polypeptide B [Source:MGI Symbol;Acc:MGI:108014]	chr2	129099025	129101025
ENSMUST00000172352	ENSMUSG00000030699	Tbx6	T-box 6 [Source:MGI Symbol;Acc:MGI:102539]	chr7	126779481	126781481
ENSMUST00000094037	ENSMUSG00000030699	Tbx6	T-box 6 [Source:MGI Symbol;Acc:MGI:102539]	chr7	126779481	126781481
ENSMUST00000055071	ENSMUSG00000079017	Ifi27l2a	interferon, alpha-inducible protein 27 like 2A [Source:MGI Symbol;Acc:MGI:1924183]	chr12	103443681	103445681
ENSMUST00000149838	ENSMUSG00000034377	Tulp4	tubby like protein 4 [Source:MGI Symbol;Acc:MGI:1916092] processed_transcript	chr17	6104435	6106435
ENSMUST00000142030	ENSMUSG00000034377	Tulp4	tubby like protein 4 [Source:MGI Symbol;Acc:MGI:1916092]	chr17	6104477	6106477
ENSMUST00000159180	ENSMUSG00000003469	Phyhip	phytanoyl-CoA hydroxylase interacting protein [Source:MGI Symbol;Acc:MGI:1860417]	chr14	70456521	70458521
ENSMUST00000091539	ENSMUSG00000074841	Gm6917	predicted gene 6917 [Source:MGI Symbol;Acc:MGI:3646077] processed_pseudogene	chr13	65894746	65896746
ENSMUST00000108743	ENSMUSG00000078840	Gm10999	predicted gene 10999 [Source:MGI Symbol;Acc:MGI:3779215]	chr8	129131662	129133662
ENSMUST00000148621	ENSMUSG00000056018	1700008F21Rik	RIKEN cDNA 1700008F21 gene [Source:MGI Symbol;Acc:MGI:1922703] processed_transcript	chr8	129131700	129133700
ENSMUST00000158565	ENSMUSG00000089190	Gm25771	predicted gene, 25771 [Source:MGI Symbol;Acc:MGI:5455548] snoRNA	chr1	122551171	122553171
ENSMUST00000123539	ENSMUSG00000027695	Pld1	phospholipase D1 [Source:MGI Symbol;Acc:MGI:109585]	chr3	27982171	27984171
ENSMUST00000181090	ENSMUSG00000097616	1110019D14Rik	RIKEN cDNA 1110019D14 gene [Source:MGI Symbol;Acc:MGI:1923561] lincRNA	chr6	13869524	13871524
ENSMUST00000181225	ENSMUSG00000097616	1110019D14Rik	RIKEN cDNA 1110019D14 gene [Source:MGI Symbol;Acc:MGI:1923561] lincRNA	chr6	13869567	13871567
ENSMUST00000160119	ENSMUSG00000070031	Sp140	Sp140 nuclear body protein [Source:MGI Symbol;Acc:MGI:3702467] retained_intron	chr1	85640987	85642987
ENSMUST00000157875	ENSMUSG00000088500	Gm24419	predicted gene, 24419 [Source:MGI Symbol;Acc:MGI:5454196] misc_RNA	chr4	18730549	18732549
ENSMUST00000113255	ENSMUSG00000079438	Gm11115	predicted gene 11115 [Source:MGI Symbol;Acc:MGI:3779367]	chr5	88154100	88156100
ENSMUST00000108491	ENSMUSG00000053228	Ceacam3	carcinoembryonic antigen-related cell adhesion molecule 3 [Source:MGI Symbol;Acc:MGI:3646296]	chr7	17148280	17150280
ENSMUST00000065540	ENSMUSG00000053228	Ceacam3	carcinoembryonic antigen-related cell adhesion molecule 3 [Source:MGI Symbol;Acc:MGI:3646296]	chr7	17148398	17150398
ENSMUST00000118094	ENSMUSG00000081162	Olfr400-ps1	olfactory receptor 400, pseudogene 1 [Source:MGI Symbol;Acc:MGI:3030234] unprocessed_pseudogene	chr11	74102860	74104860
ENSMUST00000083490	ENSMUSG00000065424	Mir9-2	microRNA 9-2 [Source:MGI Symbol;Acc:MGI:3619442] miRNA	chr13	83736804	83738804
ENSMUST00000052354	.	.	.	chr13	83736879	83738879
ENSMUST00000177886	ENSMUSG00000094059	Gm23471	predicted gene, 23471 [Source:MGI Symbol;Acc:MGI:5453248] snoRNA	chr7	59434356	59436356
ENSMUST00000116724	ENSMUSG00000080374	Gm22953	predicted gene, 22953 [Source:MGI Symbol;Acc:MGI:5452730] miRNA	chr2	121450771	121452771
ENSMUST00000064392	ENSMUSG00000052508	Olfr536	olfactory receptor 536 [Source:MGI Symbol;Acc:MGI:3030370]	chr7	140507319	140509319
ENSMUST00000167284	ENSMUSG00000090865	Gm17074	predicted gene 17074 [Source:MGI Symbol;Acc:MGI:4937901] processed_pseudogene	chr14	4529308	4531308
ENSMUST00000130039	ENSMUSG00000067242	Lgi1	leucine-rich repeat LGI family, member 1 [Source:MGI Symbol;Acc:MGI:1861691]	chr19	38263408	38265408
ENSMUST00000111512	ENSMUSG00000042894	Olfr1260	olfactory receptor 1260 [Source:MGI Symbol;Acc:MGI:3031094]	chr2	89972707	89974707
ENSMUST00000141685	ENSMUSG00000042894	Olfr1260	olfactory receptor 1260 [Source:MGI Symbol;Acc:MGI:3031094] processed_transcript	chr2	89972714	89974714
ENSMUST00000144710	ENSMUSG00000042894	Olfr1260	olfactory receptor 1260 [Source:MGI Symbol;Acc:MGI:3031094]	chr2	89972717	89974717
ENSMUST00000144613	ENSMUSG00000042894	Olfr1260	olfactory receptor 1260 [Source:MGI Symbol;Acc:MGI:3031094] processed_transcript	chr2	89972723	89974723
ENSMUST00000070323	ENSMUSG00000056296	Synpr	synaptoporin [Source:MGI Symbol;Acc:MGI:1919253]	chr14	13282778	13284778
ENSMUST00000139131	ENSMUSG00000029581	Fscn1	fascin homolog 1, actin bundling protein (Strongylocentrotus purpuratus) [Source:MGI Symbol;Acc:MGI:1352745]	chr5	142962531	142964531
ENSMUST00000164422	ENSMUSG00000048312	Gm4884	predicted gene 4884 [Source:MGI Symbol;Acc:MGI:3649090]	chr7	41030717	41032717
ENSMUST00000074739	ENSMUSG00000056822	Olfr166	olfactory receptor 166 [Source:MGI Symbol;Acc:MGI:3030000]	chr16	19484791	19486791
ENSMUST00000120143	ENSMUSG00000027506	Tpd52	tumor protein D52 [Source:MGI Symbol;Acc:MGI:107749]	chr3	9004724	9006724
ENSMUST00000138303	ENSMUSG00000085247	4930545L23Rik	RIKEN cDNA 4930545L23 gene [Source:MGI Symbol;Acc:MGI:1926055] antisense	chr2	135215617	135217617
ENSMUST00000000388	ENSMUSG00000000378	Ccm2	cerebral cavernous malformation 2 [Source:MGI Symbol;Acc:MGI:2384924]	chr11	6544885	6546885
ENSMUST00000159007	ENSMUSG00000000378	Ccm2	cerebral cavernous malformation 2 [Source:MGI Symbol;Acc:MGI:2384924]	chr11	6544908	6546908
ENSMUST00000179743	ENSMUSG00000096259	Gm3106	predicted gene 3106 [Source:MGI Symbol;Acc:MGI:3781282]	chr5	94216023	94218023
ENSMUST00000110599	ENSMUSG00000096664	Gm3409	predicted gene 3409 [Source:MGI Symbol;Acc:MGI:3781587]	chr5	146535646	146537646
ENSMUST00000110597	ENSMUSG00000096664	Gm3409	predicted gene 3409 [Source:MGI Symbol;Acc:MGI:3781587]	chr5	146535646	146537646
ENSMUST00000179875	ENSMUSG00000094389	Gm22188	predicted gene, 22188 [Source:MGI Symbol;Acc:MGI:5451965] snoRNA	chr7	59871958	59873958
ENSMUST00000123961	ENSMUSG00000064061	Dzip3	DAZ interacting protein 3, zinc finger [Source:MGI Symbol;Acc:MGI:1917433] retained_intron	chr16	48931294	48933294
ENSMUST00000181951	ENSMUSG00000097283	Gm26686	predicted gene, 26686 [Source:MGI Symbol;Acc:MGI:5477180] lincRNA	chr1	128774422	128776422
ENSMUST00000095021	ENSMUSG00000070943	Olfr356	olfactory receptor 356 [Source:MGI Symbol;Acc:MGI:3030190]	chr2	36935119	36937119
ENSMUST00000121263	ENSMUSG00000081057	Olfr1017-ps1	olfactory receptor 1017, pseudogene 1 [Source:MGI Symbol;Acc:MGI:3030851] unprocessed_pseudogene	chr2	85808985	85810985
ENSMUST00000150564	ENSMUSG00000039671	Zmynd8	zinc finger, MYND-type containing 8 [Source:MGI Symbol;Acc:MGI:1918025] processed_transcript	chr2	165884211	165886211
ENSMUST00000124085	ENSMUSG00000039671	Zmynd8	zinc finger, MYND-type containing 8 [Source:MGI Symbol;Acc:MGI:1918025] retained_intron	chr2	165884240	165886240
ENSMUST00000135430	ENSMUSG00000078894	2210418O10Rik	RIKEN cDNA 2210418O10 gene [Source:MGI Symbol;Acc:MGI:1924208]	chr2	176228175	176230175
ENSMUST00000108983	ENSMUSG00000078878	Gm14305	predicted gene 14305 [Source:MGI Symbol;Acc:MGI:3709632]	chr2	176709931	176711931
ENSMUST00000151005	ENSMUSG00000078685	Mup-ps4	major urinary protein, pseudogene 4 [Source:MGI Symbol;Acc:MGI:3782916] unprocessed_pseudogene	chr4	60435360	60437360
ENSMUST00000107502	.	.	.	chr4	60435438	60437438
ENSMUST00000169784	.	.	.	chr4	60435438	60437438
ENSMUST00000158817	ENSMUSG00000089442	Gm22529	predicted gene, 22529 [Source:MGI Symbol;Acc:MGI:5452306] snoRNA	chr6	25200052	25202052
ENSMUST00000129411	ENSMUSG00000004263	Atn1	atrophin 1 [Source:MGI Symbol;Acc:MGI:104725]	chr6	124756022	124758022
ENSMUST00000146872	ENSMUSG00000004263	Atn1	atrophin 1 [Source:MGI Symbol;Acc:MGI:104725]	chr6	124756055	124758055
ENSMUST00000086297	ENSMUSG00000066820	Vmn2r28	vomeronasal 2, receptor 28 [Source:MGI Symbol;Acc:MGI:3645468]	chr7	5493852	5495852
ENSMUST00000173442	ENSMUSG00000092180	Gm20505	predicted gene 20505 [Source:MGI Symbol;Acc:MGI:5141970] processed_pseudogene	chr7	8720541	8722541
ENSMUST00000173643	ENSMUSG00000092308	Gm3623	predicted gene 3623 [Source:MGI Symbol;Acc:MGI:3781799] unprocessed_pseudogene	chr7	9350503	9352503
ENSMUST00000179786	ENSMUSG00000095924	Gm24040	predicted gene, 24040 [Source:MGI Symbol;Acc:MGI:5453817] snoRNA	chr7	59557806	59559806
ENSMUST00000178442	ENSMUSG00000094998	Gm22050	predicted gene, 22050 [Source:MGI Symbol;Acc:MGI:5451827] snoRNA	chr7	59559678	59561678
ENSMUST00000180314	ENSMUSG00000096821	Gm24570	predicted gene, 24570 [Source:MGI Symbol;Acc:MGI:5454347] snoRNA	chr7	59572786	59574786
ENSMUST00000120972	ENSMUSG00000094180	Defa-ps8	defensin, alpha, pseudogene 8 [Source:MGI Symbol;Acc:MGI:3832672] unprocessed_pseudogene	chr8	21268691	21270691
ENSMUST00000178975	ENSMUSG00000094760	n-R5s139	nuclear encoded rRNA 5S 139 [Source:MGI Symbol;Acc:MGI:4421995] rRNA	chr8	123605067	123607067
ENSMUST00000119103	ENSMUSG00000032066	Bco2	beta-carotene oxygenase 2 [Source:MGI Symbol;Acc:MGI:2177469]	chr9	50555182	50557182
ENSMUST00000177572	ENSMUSG00000096912	Gm9046	predicted gene 9046 [Source:MGI Symbol;Acc:MGI:3647143] processed_pseudogene	chr10	118343256	118345256
ENSMUST00000179122	ENSMUSG00000094005	Gm12625	predicted gene 12625 [Source:MGI Symbol;Acc:MGI:3650564] unprocessed_pseudogene	chr11	60642243	60644243
ENSMUST00000092923	.	.	.	chr11	73802985	73804985
ENSMUST00000155835	ENSMUSG00000038437	Mllt6	myeloid/lymphoid or mixed-lineage leukemia (trithorax homolog, Drosophila); translocated to, 6 [Source:MGI Symbol;Acc:MGI:1935145] processed_transcript	chr11	97661570	97663570
ENSMUST00000107586	ENSMUSG00000038437	Mllt6	myeloid/lymphoid or mixed-lineage leukemia (trithorax homolog, Drosophila); translocated to, 6 [Source:MGI Symbol;Acc:MGI:1935145]	chr11	97661570	97663570
ENSMUST00000181015	ENSMUSG00000097447	Gm26630	predicted gene, 26630 [Source:MGI Symbol;Acc:MGI:5477124] processed_transcript	chr14	6350042	6352042
ENSMUST00000180462	ENSMUSG00000097447	Gm26630	predicted gene, 26630 [Source:MGI Symbol;Acc:MGI:5477124] processed_transcript	chr14	6350055	6352055
ENSMUST00000181759	ENSMUSG00000097447	Gm26630	predicted gene, 26630 [Source:MGI Symbol;Acc:MGI:5477124] processed_transcript	chr14	6350062	6352062
ENSMUST00000181116	ENSMUSG00000097447	Gm26630	predicted gene, 26630 [Source:MGI Symbol;Acc:MGI:5477124] processed_transcript	chr14	6350062	6352062
ENSMUST00000171656	ENSMUSG00000090629	Olfr180	olfactory receptor 180 [Source:MGI Symbol;Acc:MGI:3030014]	chr16	58918487	58920487
ENSMUST00000041964	ENSMUSG00000037537	H2-M11	histocompatibility 2, M region locus 11 [Source:MGI Symbol;Acc:MGI:2676637]	chr17	36545073	36547073
ENSMUST00000064763	ENSMUSG00000052713	Zfp608	zinc finger protein 608 [Source:MGI Symbol;Acc:MGI:2442338]	chr18	54990181	54992181
ENSMUST00000173432	ENSMUSG00000000690	Hoxb6	homeobox B6 [Source:MGI Symbol;Acc:MGI:96187]	chr11	96290474	96292474
ENSMUST00000003137	ENSMUSG00000003053	Cyp2c29	cytochrome P450, family 2, subfamily c, polypeptide 29 [Source:MGI Symbol;Acc:MGI:103238]	chr19	39285072	39287072
ENSMUST00000177087	ENSMUSG00000003053	Cyp2c29	cytochrome P450, family 2, subfamily c, polypeptide 29 [Source:MGI Symbol;Acc:MGI:103238]	chr19	39285072	39287072
ENSMUST00000148195	ENSMUSG00000029909	Prss37	protease, serine 37 [Source:MGI Symbol;Acc:MGI:1914940] processed_transcript	chr6	40519484	40521484
ENSMUST00000172985	ENSMUSG00000023084	Lrrc71	leucine rich repeat containing 71 [Source:MGI Symbol;Acc:MGI:1921735] processed_transcript	chr3	87738567	87740567
ENSMUST00000137052	ENSMUSG00000021596	Mctp1	multiple C2 domains, transmembrane 1 [Source:MGI Symbol;Acc:MGI:1926021] retained_intron	chr13	76721685	76723685
ENSMUST00000131772	ENSMUSG00000028544	Slc5a9	solute carrier family 5 (sodium/glucose cotransporter), member 9 [Source:MGI Symbol;Acc:MGI:2140201] processed_transcript	chr4	111891262	111893262
ENSMUST00000122333	ENSMUSG00000042514	Klhl14	kelch-like 14 [Source:MGI Symbol;Acc:MGI:1921249]	chr18	21654719	21656719
ENSMUST00000121421	ENSMUSG00000080705	Gm15439	predicted gene 15439 [Source:MGI Symbol;Acc:MGI:3705831] unprocessed_pseudogene	chr7	14193525	14195525
ENSMUST00000176721	ENSMUSG00000093673	Gm20644	predicted gene 20644 [Source:MGI Symbol;Acc:MGI:5313091] sense_overlapping	chr11	98283380	98285380
ENSMUST00000174944	ENSMUSG00000092685	Gm26241	predicted gene, 26241 [Source:MGI Symbol;Acc:MGI:5456018] miRNA	chr8	44548075	44550075
ENSMUST00000174636	ENSMUSG00000092431	Vmn2r-ps70	vomeronasal 2, receptor, pseudogene 70 [Source:MGI Symbol;Acc:MGI:3761313] unprocessed_pseudogene	chr7	85512150	85514150
ENSMUST00000104114	ENSMUSG00000077302	Gm22473	predicted gene, 22473 [Source:MGI Symbol;Acc:MGI:5452250] snoRNA	chr4	6634296	6636296
ENSMUST00000097633	ENSMUSG00000073609	D2hgdh	D-2-hydroxyglutarate dehydrogenase [Source:MGI Symbol;Acc:MGI:2138209]	chr1	93823238	93825238
ENSMUST00000067621	ENSMUSG00000079741	Nlrp4g	NLR family, pyrin domain containing 4G [Source:MGI Symbol;Acc:MGI:3700744]	chr9	124346829	124348829
ENSMUST00000049972	ENSMUSG00000050711	Scg2	secretogranin II [Source:MGI Symbol;Acc:MGI:103033]	chr1	79440091	79442091
ENSMUST00000104427	ENSMUSG00000077615	Gm25499	predicted gene, 25499 [Source:MGI Symbol;Acc:MGI:5455276] snoRNA	chr7	59342295	59344295
ENSMUST00000103600	ENSMUSG00000096505	Trav4d-4	T cell receptor alpha variable 4D-4 [Source:MGI Symbol;Acc:MGI:2684872]	chr14	52988887	52990887
ENSMUST00000031967	ENSMUSG00000029909	Prss37	protease, serine 37 [Source:MGI Symbol;Acc:MGI:1914940]	chr6	40519509	40521509
ENSMUST00000003061	ENSMUSG00000002980	Bcam	basal cell adhesion molecule [Source:MGI Symbol;Acc:MGI:1929940]	chr7	19770548	19772548
ENSMUST00000180757	ENSMUSG00000097230	Gm26853	predicted gene, 26853 [Source:MGI Symbol;Acc:MGI:5477347] lincRNA	chr8	19787796	19789796
ENSMUST00000082609	ENSMUSG00000064543	Gm22979	predicted gene, 22979 [Source:MGI Symbol;Acc:MGI:5452756] snRNA	chr15	36167794	36169794
ENSMUST00000064709	ENSMUSG00000052712	BC004004	cDNA sequence BC004004 [Source:MGI Symbol;Acc:MGI:2136782]	chr17	29266786	29268786
ENSMUST00000120346	ENSMUSG00000052712	BC004004	cDNA sequence BC004004 [Source:MGI Symbol;Acc:MGI:2136782]	chr17	29266841	29268841
ENSMUST00000184814	ENSMUSG00000098437	Mir195b	microRNA 195b [Source:MGI Symbol;Acc:MGI:5530873] miRNA	chr2	56783809	56785809
ENSMUST00000111314	ENSMUSG00000006403	Adamts4	a disintegrin-like and metallopeptidase (reprolysin type) with thrombospondin type 1 motif, 4 [Source:MGI Symbol;Acc:MGI:1339949]	chr1	171250114	171252114
ENSMUST00000093866	ENSMUSG00000070311	Olfr894	olfactory receptor 894 [Source:MGI Symbol;Acc:MGI:3030728]	chr9	38216816	38218816
ENSMUST00000108981	ENSMUSG00000078878	Gm14305	predicted gene 14305 [Source:MGI Symbol;Acc:MGI:3709632]	chr2	176706326	176708326
ENSMUST00000108980	ENSMUSG00000078878	Gm14305	predicted gene 14305 [Source:MGI Symbol;Acc:MGI:3709632]	chr2	176706353	176708353
ENSMUST00000113862	ENSMUSG00000062609	Kcnj15	potassium inwardly-rectifying channel, subfamily J, member 15 [Source:MGI Symbol;Acc:MGI:1310000]	chr16	95255556	95257556
ENSMUST00000113861	ENSMUSG00000062609	Kcnj15	potassium inwardly-rectifying channel, subfamily J, member 15 [Source:MGI Symbol;Acc:MGI:1310000]	chr16	95255556	95257556
ENSMUST00000037154	ENSMUSG00000062609	Kcnj15	potassium inwardly-rectifying channel, subfamily J, member 15 [Source:MGI Symbol;Acc:MGI:1310000]	chr16	95255556	95257556
ENSMUST00000113854	ENSMUSG00000062609	Kcnj15	potassium inwardly-rectifying channel, subfamily J, member 15 [Source:MGI Symbol;Acc:MGI:1310000]	chr16	95255556	95257556
ENSMUST00000113855	ENSMUSG00000062609	Kcnj15	potassium inwardly-rectifying channel, subfamily J, member 15 [Source:MGI Symbol;Acc:MGI:1310000]	chr16	95255556	95257556
ENSMUST00000113856	ENSMUSG00000062609	Kcnj15	potassium inwardly-rectifying channel, subfamily J, member 15 [Source:MGI Symbol;Acc:MGI:1310000]	chr16	95255649	95257649
ENSMUST00000134166	ENSMUSG00000062609	Kcnj15	potassium inwardly-rectifying channel, subfamily J, member 15 [Source:MGI Symbol;Acc:MGI:1310000]	chr16	95255657	95257657
ENSMUST00000125847	ENSMUSG00000062609	Kcnj15	potassium inwardly-rectifying channel, subfamily J, member 15 [Source:MGI Symbol;Acc:MGI:1310000]	chr16	95255657	95257657
ENSMUST00000140222	ENSMUSG00000062609	Kcnj15	potassium inwardly-rectifying channel, subfamily J, member 15 [Source:MGI Symbol;Acc:MGI:1310000]	chr16	95255681	95257681
ENSMUST00000132232	ENSMUSG00000029769	Ccdc136	coiled-coil domain containing 136 [Source:MGI Symbol;Acc:MGI:1918128] processed_transcript	chr6	29394307	29396307
ENSMUST00000181486	ENSMUSG00000097122	Gm26624	predicted gene, 26624 [Source:MGI Symbol;Acc:MGI:5477118] lincRNA	chr4	147134276	147136276
ENSMUST00000087517	ENSMUSG00000038914	Dido1	death inducer-obliterator 1 [Source:MGI Symbol;Acc:MGI:1344352]	chr2	180702351	180704351
ENSMUST00000103056	ENSMUSG00000038914	Dido1	death inducer-obliterator 1 [Source:MGI Symbol;Acc:MGI:1344352]	chr2	180702351	180704351
ENSMUST00000130986	ENSMUSG00000038914	Dido1	death inducer-obliterator 1 [Source:MGI Symbol;Acc:MGI:1344352]	chr2	180702351	180704351
ENSMUST00000106298	ENSMUSG00000000085	Scmh1	sex comb on midleg homolog 1 [Source:MGI Symbol;Acc:MGI:1352762]	chr4	120460078	120462078
ENSMUST00000179435	ENSMUSG00000078877	Gm14295	predicted gene 14295 [Source:MGI Symbol;Acc:MGI:3709624]	chr2	176805360	176807360
ENSMUST00000149862	ENSMUSG00000028309	Rnf20	ring finger protein 20 [Source:MGI Symbol;Acc:MGI:1925927] processed_transcript	chr4	49639716	49641716
ENSMUST00000120882	ENSMUSG00000082889	Cyp4a29-ps1	cytochrome P450, family 4, subfamily a, polypeptide 29, pseudogene 1 [Source:MGI Symbol;Acc:MGI:3651920] unprocessed_pseudogene	chr4	115173796	115175796
ENSMUST00000078475	ENSMUSG00000058399	Vmn1r64	vomeronasal 1 receptor 64 [Source:MGI Symbol;Acc:MGI:3033480]	chr7	5884543	5886543
ENSMUST00000174539	ENSMUSG00000040856	Dlk1	delta-like 1 homolog (Drosophila) [Source:MGI Symbol;Acc:MGI:94900] retained_intron	chr12	109450821	109452821
ENSMUST00000056110	ENSMUSG00000040856	Dlk1	delta-like 1 homolog (Drosophila) [Source:MGI Symbol;Acc:MGI:94900]	chr12	109450847	109452847
ENSMUST00000076195	ENSMUSG00000055228	Zfp935	zinc finger protein 935 [Source:MGI Symbol;Acc:MGI:1918758]	chr13	62466710	62468710
ENSMUST00000169972	ENSMUSG00000095371	Gm9611	predicted gene 9611 [Source:MGI Symbol;Acc:MGI:3780019]	chr14	42297359	42299359
ENSMUST00000182616	ENSMUSG00000098100	Gm7572	predicted gene 7572 [Source:MGI Symbol;Acc:MGI:3645867] processed_pseudogene	chr16	10042963	10044963
ENSMUST00000143928	ENSMUSG00000022415	Syngr1	synaptogyrin 1 [Source:MGI Symbol;Acc:MGI:1328323]	chr15	80095868	80097868
ENSMUST00000143350	ENSMUSG00000026490	Cdc42bpa	CDC42 binding protein kinase alpha [Source:MGI Symbol;Acc:MGI:2441841] processed_transcript	chr1	179973897	179975897
ENSMUST00000168150	ENSMUSG00000090552	Gm17158	predicted gene 17158 [Source:MGI Symbol;Acc:MGI:4937985] processed_pseudogene	chr14	5847355	5849355
ENSMUST00000108042	ENSMUSG00000073889	Il11ra1	interleukin 11 receptor, alpha chain 1 [Source:MGI Symbol;Acc:MGI:107426]	chr4	41760307	41762307
ENSMUST00000145445	ENSMUSG00000073889	Il11ra1	interleukin 11 receptor, alpha chain 1 [Source:MGI Symbol;Acc:MGI:107426] retained_intron	chr4	41760393	41762393
ENSMUST00000071437	ENSMUSG00000094464	Olfr339	olfactory receptor 339 [Source:MGI Symbol;Acc:MGI:3030173]	chr2	36419398	36421398
ENSMUST00000117808	ENSMUSG00000083170	Gm14405	predicted gene 14405 [Source:MGI Symbol;Acc:MGI:3649815] unprocessed_pseudogene	chr2	176855549	176857549
ENSMUST00000178055	ENSMUSG00000096786	Gm24641	predicted gene, 24641 [Source:MGI Symbol;Acc:MGI:5454418] snRNA	chr9	109358336	109360336
ENSMUST00000116812	ENSMUSG00000093807	Gm23620	predicted gene, 23620 [Source:MGI Symbol;Acc:MGI:5453397] miRNA	chr14	42625038	42627038
ENSMUST00000163102	ENSMUSG00000095113	Gm3633	predicted gene 3633 [Source:MGI Symbol;Acc:MGI:3781809]	chr14	42639330	42641330
ENSMUST00000154838	ENSMUSG00000028544	Slc5a9	solute carrier family 5 (sodium/glucose cotransporter), member 9 [Source:MGI Symbol;Acc:MGI:2140201] processed_transcript	chr4	111880628	111882628
ENSMUST00000059565	ENSMUSG00000048080	Olfr731	olfactory receptor 731 [Source:MGI Symbol;Acc:MGI:3030565]	chr14	50238884	50240884
ENSMUST00000119468	ENSMUSG00000022686	B3gnt5	UDP-GlcNAc:betaGal beta-1,3-N- acetylglucosaminyltransferase 5 [Source:MGI Symbol;Acc:MGI:2137302]	chr16	19759052	19761052
ENSMUST00000108939	ENSMUSG00000095362	Gm14325	predicted gene 14325 [Source:MGI Symbol;Acc:MGI:3702875]	chr2	177840319	177842319
ENSMUST00000150650	ENSMUSG00000095362	Gm14325	predicted gene 14325 [Source:MGI Symbol;Acc:MGI:3702875]	chr2	177840337	177842337
ENSMUST00000081780	ENSMUSG00000058005	Tdpoz3	TD and POZ domain containing 3 [Source:MGI Symbol;Acc:MGI:3027903]	chr3	93824018	93826018
ENSMUST00000180232	ENSMUSG00000096066	Gm10424	predicted gene 10424 [Source:MGI Symbol;Acc:MGI:3704250]	chr5	95271589	95273589
ENSMUST00000126074	ENSMUSG00000060002	Chpt1	choline phosphotransferase 1 [Source:MGI Symbol;Acc:MGI:2384841]	chr10	88504000	88506000
ENSMUST00000020253	ENSMUSG00000060002	Chpt1	choline phosphotransferase 1 [Source:MGI Symbol;Acc:MGI:2384841]	chr10	88503971	88505971
ENSMUST00000143108	ENSMUSG00000060002	Chpt1	choline phosphotransferase 1 [Source:MGI Symbol;Acc:MGI:2384841]	chr10	88503754	88505754
ENSMUST00000139109	ENSMUSG00000060002	Chpt1	choline phosphotransferase 1 [Source:MGI Symbol;Acc:MGI:2384841]	chr10	88503890	88505890
ENSMUST00000117579	ENSMUSG00000060002	Chpt1	choline phosphotransferase 1 [Source:MGI Symbol;Acc:MGI:2384841]	chr10	88503919	88505919
ENSMUST00000073783	ENSMUSG00000060002	Chpt1	choline phosphotransferase 1 [Source:MGI Symbol;Acc:MGI:2384841]	chr10	88503926	88505926
ENSMUST00000066905	ENSMUSG00000030077	Chl1	cell adhesion molecule with homology to L1CAM [Source:MGI Symbol;Acc:MGI:1098266]	chr6	103508874	103510874
ENSMUST00000182050	ENSMUSG00000032826	Ank2	ankyrin 2, brain [Source:MGI Symbol;Acc:MGI:88025] retained_intron	chr3	127162238	127164238
ENSMUST00000182876	ENSMUSG00000032826	Ank2	ankyrin 2, brain [Source:MGI Symbol;Acc:MGI:88025] retained_intron	chr3	127162205	127164205
ENSMUST00000064932	ENSMUSG00000052850	Tas2r137	taste receptor, type 2, member 137 [Source:MGI Symbol;Acc:MGI:3606604]	chr6	40489236	40491236
ENSMUST00000158125	ENSMUSG00000088750	Gm24901	predicted gene, 24901 [Source:MGI Symbol;Acc:MGI:5454678] snRNA	chr1	33189991	33191991
ENSMUST00000067757	ENSMUSG00000027695	Pld1	phospholipase D1 [Source:MGI Symbol;Acc:MGI:109585]	chr3	27982312	27984312
ENSMUST00000128907	.	.	.	chr3	94341403	94343403
ENSMUST00000167981	ENSMUSG00000091347	Gm10772	predicted gene 10772 [Source:MGI Symbol;Acc:MGI:3704404]	chr13	66227574	66229574
ENSMUST00000091730	ENSMUSG00000094898	Vmn1r201	vomeronasal 1 receptor 201 [Source:MGI Symbol;Acc:MGI:2159690]	chr13	22472616	22474616
ENSMUST00000177772	ENSMUSG00000039174	1700003H04Rik	RIKEN cDNA 1700003H04 gene [Source:MGI Symbol;Acc:MGI:1923637]	chr3	124578502	124580502
ENSMUST00000167248	ENSMUSG00000095187	Olfr1381	olfactory receptor 1381 [Source:MGI Symbol;Acc:MGI:3031215]	chr11	49549747	49551747
ENSMUST00000111279	ENSMUSG00000027223	Mapk8ip1	mitogen-activated protein kinase 8 interacting protein 1 [Source:MGI Symbol;Acc:MGI:1309464]	chr2	92392732	92394732
ENSMUST00000149653	ENSMUSG00000027223	Mapk8ip1	mitogen-activated protein kinase 8 interacting protein 1 [Source:MGI Symbol;Acc:MGI:1309464] processed_transcript	chr2	92392733	92394733
ENSMUST00000078778	ENSMUSG00000062593	Lilrb4	leukocyte immunoglobulin-like receptor, subfamily B, member 4 [Source:MGI Symbol;Acc:MGI:102701]	chr10	51489016	51491016
ENSMUST00000180006	ENSMUSG00000096081	Gm21991	predicted gene 21991 [Source:MGI Symbol;Acc:MGI:5439460] unprocessed_pseudogene	chr14	44445790	44447790
ENSMUST00000173540	ENSMUSG00000036398	Ppp1r11	protein phosphatase 1, regulatory (inhibitor) subunit 11 [Source:MGI Symbol;Acc:MGI:1923747]	chr17	36951339	36953339
ENSMUST00000071760	ENSMUSG00000098505	Gm14496	predicted gene 14496 [Source:MGI Symbol;Acc:MGI:3769929]	chr2	181989224	181991224
ENSMUST00000055444	ENSMUSG00000046438	Scgb2b24	secretoglobin, family 2B, member 24 [Source:MGI Symbol;Acc:MGI:2655741]	chr7	33739313	33741313
ENSMUST00000040402	ENSMUSG00000036398	Ppp1r11	protein phosphatase 1, regulatory (inhibitor) subunit 11 [Source:MGI Symbol;Acc:MGI:1923747]	chr17	36951714	36953714
ENSMUST00000174711	ENSMUSG00000036398	Ppp1r11	protein phosphatase 1, regulatory (inhibitor) subunit 11 [Source:MGI Symbol;Acc:MGI:1923747]	chr17	36951742	36953742
ENSMUST00000131909	ENSMUSG00000005150	Wdr83	WD repeat domain containing 83 [Source:MGI Symbol;Acc:MGI:1915086] retained_intron	chr8	85080633	85082633
ENSMUST00000136696	ENSMUSG00000005150	Wdr83	WD repeat domain containing 83 [Source:MGI Symbol;Acc:MGI:1915086] retained_intron	chr8	85080704	85082704
ENSMUST00000093357	ENSMUSG00000005150	Wdr83	WD repeat domain containing 83 [Source:MGI Symbol;Acc:MGI:1915086]	chr8	85080747	85082747
ENSMUST00000152785	ENSMUSG00000005150	Wdr83	WD repeat domain containing 83 [Source:MGI Symbol;Acc:MGI:1915086]	chr8	85080674	85082674
ENSMUST00000149050	ENSMUSG00000005150	Wdr83	WD repeat domain containing 83 [Source:MGI Symbol;Acc:MGI:1915086]	chr8	85080675	85082675
ENSMUST00000135463	ENSMUSG00000005150	Wdr83	WD repeat domain containing 83 [Source:MGI Symbol;Acc:MGI:1915086] retained_intron	chr8	85080670	85082670
ENSMUST00000103205	ENSMUSG00000027395	Polr1b	polymerase (RNA) I polypeptide B [Source:MGI Symbol;Acc:MGI:108014]	chr2	129098993	129100993
ENSMUST00000158739	ENSMUSG00000089364	Gm23822	predicted gene, 23822 [Source:MGI Symbol;Acc:MGI:5453599] snoRNA	chr5	18862575	18864575
ENSMUST00000109762	ENSMUSG00000001911	Nfix	nuclear factor I/X [Source:MGI Symbol;Acc:MGI:97311]	chr8	84774370	84776370
ENSMUST00000133924	ENSMUSG00000036054	Sugp2	SURP and G patch domain containing 2 [Source:MGI Symbol;Acc:MGI:2678085] processed_transcript	chr8	70257750	70259750
ENSMUST00000104668	ENSMUSG00000077860	Gm25568	predicted gene, 25568 [Source:MGI Symbol;Acc:MGI:5455345] miRNA	chr1	19921400	19923400
ENSMUST00000133768	ENSMUSG00000026766	Mmadhc	methylmalonic aciduria (cobalamin deficiency) cblD type, with homocystinuria [Source:MGI Symbol;Acc:MGI:1923786]	chr2	50296802	50298802
ENSMUST00000176299	ENSMUSG00000032400	Zwilch	zwilch kinetochore protein [Source:MGI Symbol;Acc:MGI:1915264]	chr9	64172880	64174880
ENSMUST00000176794	ENSMUSG00000032400	Zwilch	zwilch kinetochore protein [Source:MGI Symbol;Acc:MGI:1915264]	chr9	64172895	64174895
ENSMUST00000177045	ENSMUSG00000032400	Zwilch	zwilch kinetochore protein [Source:MGI Symbol;Acc:MGI:1915264]	chr9	64172914	64174914
ENSMUST00000176378	ENSMUSG00000032400	Zwilch	zwilch kinetochore protein [Source:MGI Symbol;Acc:MGI:1915264]	chr9	64172907	64174907
ENSMUST00000130127	ENSMUSG00000032400	Zwilch	zwilch kinetochore protein [Source:MGI Symbol;Acc:MGI:1915264]	chr9	64172889	64174889
ENSMUST00000124301	ENSMUSG00000032400	Zwilch	zwilch kinetochore protein [Source:MGI Symbol;Acc:MGI:1915264]	chr9	64172891	64174891
ENSMUST00000151428	ENSMUSG00000032400	Zwilch	zwilch kinetochore protein [Source:MGI Symbol;Acc:MGI:1915264] retained_intron	chr9	64172904	64174904
ENSMUST00000082922	ENSMUSG00000064856	Gm23444	predicted gene, 23444 [Source:MGI Symbol;Acc:MGI:5453221] snRNA	chr11	83269496	83271496
ENSMUST00000047904	ENSMUSG00000101174	Hoxd4	homeobox D4 [Source:MGI Symbol;Acc:MGI:96208]	chr2	74719976	74721976
ENSMUST00000177940	ENSMUSG00000094987	Gm23724	predicted gene, 23724 [Source:MGI Symbol;Acc:MGI:5453501] snoRNA	chr7	59869424	59871424
ENSMUST00000133385	ENSMUSG00000085805	Gm14145	predicted gene 14145 [Source:MGI Symbol;Acc:MGI:3651025] lincRNA	chr2	151102890	151104890
ENSMUST00000169130	ENSMUSG00000091926	Vmn2r62	vomeronasal 2, receptor 62 [Source:MGI Symbol;Acc:MGI:3757994]	chr7	42793497	42795497
ENSMUST00000179469	ENSMUSG00000095402	Gm25585	predicted gene, 25585 [Source:MGI Symbol;Acc:MGI:5455362] snoRNA	chr7	59552188	59554188
ENSMUST00000042281	ENSMUSG00000042569	Dhrs7b	dehydrogenase/reductase (SDR family) member 7B [Source:MGI Symbol;Acc:MGI:2384931]	chr11	60828629	60830629
ENSMUST00000108718	ENSMUSG00000042569	Dhrs7b	dehydrogenase/reductase (SDR family) member 7B [Source:MGI Symbol;Acc:MGI:2384931]	chr11	60828677	60830677
ENSMUST00000183723	ENSMUSG00000098278	Gm27173	predicted gene 27173 [Source:MGI Symbol;Acc:MGI:5521016] unprocessed_pseudogene	chr7	15408865	15410865
ENSMUST00000098849	ENSMUSG00000038495	Otud7b	OTU domain containing 7B [Source:MGI Symbol;Acc:MGI:2654703]	chr3	96105085	96107085
ENSMUST00000103320	ENSMUSG00000095771	Igkv14-111	immunoglobulin kappa variable 14-111 [Source:MGI Symbol;Acc:MGI:4439863]	chr6	68254402	68256402
ENSMUST00000154102	ENSMUSG00000033569	Bai3	brain-specific angiogenesis inhibitor 3 [Source:MGI Symbol;Acc:MGI:2441837] processed_transcript	chr1	25204724	25206724
ENSMUST00000073946	ENSMUSG00000063176	Olfr955	olfactory receptor 955 [Source:MGI Symbol;Acc:MGI:3030789]	chr9	39470725	39472725
ENSMUST00000102184	ENSMUSG00000076138	Gm26377	predicted gene, 26377 [Source:MGI Symbol;Acc:MGI:5456154] miRNA	chr9	78478636	78480636
ENSMUST00000122455	ENSMUSG00000082093	Gm15928	predicted gene 15928 [Source:MGI Symbol;Acc:MGI:3802091] processed_pseudogene	chr7	3993524	3995524
ENSMUST00000091481	ENSMUSG00000069184	Zfp72	zinc finger protein 72 [Source:MGI Symbol;Acc:MGI:3033356]	chr13	74376567	74378567
ENSMUST00000135284	ENSMUSG00000069171	Nr2f1	nuclear receptor subfamily 2, group F, member 1 [Source:MGI Symbol;Acc:MGI:1352451] processed_transcript	chr13	78190444	78192444
ENSMUST00000112393	ENSMUSG00000042251	Pm20d1	peptidase M20 domain containing 1 [Source:MGI Symbol;Acc:MGI:2442939]	chr1	131795379	131797379
ENSMUST00000048660	ENSMUSG00000042251	Pm20d1	peptidase M20 domain containing 1 [Source:MGI Symbol;Acc:MGI:2442939]	chr1	131795396	131797396
ENSMUST00000077123	ENSMUSG00000089859	Gm13769	predicted gene 13769 [Source:MGI Symbol;Acc:MGI:3710598]	chr2	90322195	90324195
ENSMUST00000110089	ENSMUSG00000027274	Mkks	McKusick-Kaufman syndrome [Source:MGI Symbol;Acc:MGI:1891836]	chr2	136891390	136893390
ENSMUST00000028730	ENSMUSG00000027274	Mkks	McKusick-Kaufman syndrome [Source:MGI Symbol;Acc:MGI:1891836]	chr2	136891383	136893383
ENSMUST00000106774	ENSMUSG00000002227	Mov10	Moloney leukemia virus 10 [Source:MGI Symbol;Acc:MGI:97054]	chr3	104818564	104820564
ENSMUST00000106775	ENSMUSG00000002227	Mov10	Moloney leukemia virus 10 [Source:MGI Symbol;Acc:MGI:97054]	chr3	104818564	104820564
ENSMUST00000166979	ENSMUSG00000002227	Mov10	Moloney leukemia virus 10 [Source:MGI Symbol;Acc:MGI:97054]	chr3	104818564	104820564
ENSMUST00000136148	ENSMUSG00000002227	Mov10	Moloney leukemia virus 10 [Source:MGI Symbol;Acc:MGI:97054]	chr3	104818564	104820564
ENSMUST00000180426	ENSMUSG00000096974	Gm26881	predicted gene, 26881 [Source:MGI Symbol;Acc:MGI:5477375] lincRNA	chr4	43044032	43046032
ENSMUST00000167638	ENSMUSG00000091008	Gm17472	predicted gene, 17472 [Source:MGI Symbol;Acc:MGI:4937106]	chr6	42978688	42980688
ENSMUST00000124467	ENSMUSG00000034269	Setd5	SET domain containing 5 [Source:MGI Symbol;Acc:MGI:1920145] retained_intron	chr6	113106871	113108871
ENSMUST00000136957	ENSMUSG00000070844	Vmn2r42	vomeronasal 2, receptor 42 [Source:MGI Symbol;Acc:MGI:1316666] retained_intron	chr7	8192844	8194844
ENSMUST00000170232	ENSMUSG00000095487	Scgb1b21	secretoglobin, family 1B, member 21 [Source:MGI Symbol;Acc:MGI:3782875] transcribed_unprocessed_pseudogene	chr7	33525374	33527374
ENSMUST00000182901	ENSMUSG00000095487	Scgb1b21	secretoglobin, family 1B, member 21 [Source:MGI Symbol;Acc:MGI:3782875] processed_transcript	chr7	33525374	33527374
ENSMUST00000182778	.	.	.	chr7	33525376	33527376
ENSMUST00000103919	ENSMUSG00000077107	Mir344c	microRNA 344c [Source:MGI Symbol;Acc:MGI:4834318] miRNA	chr7	61837403	61839403
ENSMUST00000085664	ENSMUSG00000096795	Zfp433	RIKEN cDNA 1700123A16 gene [Source:MGI Symbol;Acc:MGI:1920860]	chr10	81716917	81718917
ENSMUST00000094077	ENSMUSG00000018476	Kdm6b	KDM1 lysine (K)-specific demethylase 6B [Source:MGI Symbol;Acc:MGI:2448492]	chr11	69413676	69415676
ENSMUST00000103463	ENSMUSG00000094509	Ighv14-1	immunoglobulin heavy variable 14-1 [Source:MGI Symbol;Acc:MGI:4439920]	chr12	113932383	113934383
ENSMUST00000179334	ENSMUSG00000093829	Gm24798	predicted gene, 24798 [Source:MGI Symbol;Acc:MGI:5454575] snRNA	chr13	120043332	120045332
ENSMUST00000106953	ENSMUSG00000070426	Rnf121	ring finger protein 121 [Source:MGI Symbol;Acc:MGI:1922462]	chr7	102060477	102062477
ENSMUST00000136237	ENSMUSG00000042323	Pbrm1	polybromo 1 [Source:MGI Symbol;Acc:MGI:1923998]	chr14	31023505	31025505
ENSMUST00000156628	ENSMUSG00000042323	Pbrm1	polybromo 1 [Source:MGI Symbol;Acc:MGI:1923998]	chr14	31023505	31025505
ENSMUST00000022471	ENSMUSG00000042323	Pbrm1	polybromo 1 [Source:MGI Symbol;Acc:MGI:1923998]	chr14	31023508	31025508
ENSMUST00000123678	ENSMUSG00000042323	Pbrm1	polybromo 1 [Source:MGI Symbol;Acc:MGI:1923998]	chr14	31023508	31025508
ENSMUST00000022474	ENSMUSG00000042323	Pbrm1	polybromo 1 [Source:MGI Symbol;Acc:MGI:1923998]	chr14	31023508	31025508
ENSMUST00000112092	ENSMUSG00000042323	Pbrm1	polybromo 1 [Source:MGI Symbol;Acc:MGI:1923998]	chr14	31023508	31025508
ENSMUST00000090214	ENSMUSG00000042323	Pbrm1	polybromo 1 [Source:MGI Symbol;Acc:MGI:1923998]	chr14	31023509	31025509
ENSMUST00000118187	ENSMUSG00000083654	Gm11875	predicted gene 11875 [Source:MGI Symbol;Acc:MGI:3649519] processed_pseudogene	chr4	21624378	21626378
ENSMUST00000072993	ENSMUSG00000060335	Olfr384	olfactory receptor 384 [Source:MGI Symbol;Acc:MGI:3030218]	chr11	73600580	73602580
ENSMUST00000152021	ENSMUSG00000058709	Egln2	egl-9 family hypoxia-inducible factor 2 [Source:MGI Symbol;Acc:MGI:1932287] processed_transcript	chr7	27160872	27162872
ENSMUST00000175051	ENSMUSG00000092792	Gm22694	predicted gene, 22694 [Source:MGI Symbol;Acc:MGI:5452471] miRNA	chr18	89731003	89733003
ENSMUST00000136887	ENSMUSG00000042831	Alkbh6	alkB, alkylation repair homolog 6 (E. coli) [Source:MGI Symbol;Acc:MGI:2142037]	chr7	30306775	30308775
ENSMUST00000137550	ENSMUSG00000042831	Alkbh6	alkB, alkylation repair homolog 6 (E. coli) [Source:MGI Symbol;Acc:MGI:2142037]	chr7	30306775	30308775
ENSMUST00000132193	ENSMUSG00000042831	Alkbh6	alkB, alkylation repair homolog 6 (E. coli) [Source:MGI Symbol;Acc:MGI:2142037] retained_intron	chr7	30306786	30308786
ENSMUST00000144951	ENSMUSG00000042831	Alkbh6	alkB, alkylation repair homolog 6 (E. coli) [Source:MGI Symbol;Acc:MGI:2142037] retained_intron	chr7	30306793	30308793
ENSMUST00000135319	ENSMUSG00000042831	Alkbh6	alkB, alkylation repair homolog 6 (E. coli) [Source:MGI Symbol;Acc:MGI:2142037] retained_intron	chr7	30306807	30308807
ENSMUST00000139121	ENSMUSG00000042831	Alkbh6	alkB, alkylation repair homolog 6 (E. coli) [Source:MGI Symbol;Acc:MGI:2142037] processed_transcript	chr7	30306811	30308811
ENSMUST00000143369	ENSMUSG00000042831	Alkbh6	alkB, alkylation repair homolog 6 (E. coli) [Source:MGI Symbol;Acc:MGI:2142037] retained_intron	chr7	30306852	30308852
ENSMUST00000172190	ENSMUSG00000090417	Vmn2r94	vomeronasal 2, receptor 94 [Source:MGI Symbol;Acc:MGI:3648050]	chr17	18277509	18279509
ENSMUST00000089788	ENSMUSG00000098505	Gm14496	predicted gene 14496 [Source:MGI Symbol;Acc:MGI:3769929] processed_transcript	chr2	181989362	181991362
ENSMUST00000155490	ENSMUSG00000020935	Dcakd	dephospho-CoA kinase domain containing [Source:MGI Symbol;Acc:MGI:1915337]	chr11	103028305	103030305
ENSMUST00000152965	ENSMUSG00000020935	Dcakd	dephospho-CoA kinase domain containing [Source:MGI Symbol;Acc:MGI:1915337] retained_intron	chr11	103028264	103030264
ENSMUST00000126365	ENSMUSG00000020935	Dcakd	dephospho-CoA kinase domain containing [Source:MGI Symbol;Acc:MGI:1915337] processed_transcript	chr11	103028334	103030334
ENSMUST00000111063	ENSMUSG00000016386	Mpped2	metallophosphoesterase domain containing 2 [Source:MGI Symbol;Acc:MGI:1924265]	chr2	106691267	106693267
ENSMUST00000183549	ENSMUSG00000098564	Gm27259	predicted gene 27259 [Source:MGI Symbol;Acc:MGI:5521102] unprocessed_pseudogene	chr7	14857341	14859341
ENSMUST00000118764	ENSMUSG00000083875	Gm13831	predicted gene 13831 [Source:MGI Symbol;Acc:MGI:3651085] processed_pseudogene	chr5	115261091	115263091
ENSMUST00000117587	ENSMUSG00000082080	Gm9246	predicted gene 9246 [Source:MGI Symbol;Acc:MGI:3648324] processed_pseudogene	chr7	41333382	41335382
ENSMUST00000167151	ENSMUSG00000068776	4930469B13Rik	RIKEN cDNA 4930469B13 gene [Source:MGI Symbol;Acc:MGI:1925259] unprocessed_pseudogene	chr14	19614001	19616001
ENSMUST00000090639	.	.	.	chr14	19614098	19616098
ENSMUST00000048691	ENSMUSG00000042256	Ptchd4	patched domain containing 4 [Source:MGI Symbol;Acc:MGI:1920485]	chr17	42313945	42315945
ENSMUST00000121755	ENSMUSG00000083111	Gm14421	predicted gene 14421 [Source:MGI Symbol;Acc:MGI:3652254] unprocessed_pseudogene	chr2	177056839	177058839
ENSMUST00000083990	ENSMUSG00000065924	Gm22797	predicted gene, 22797 [Source:MGI Symbol;Acc:MGI:5452574] snoRNA	chr16	71661786	71663786
ENSMUST00000166924	ENSMUSG00000029088	Kcnip4	Kv channel interacting protein 4 [Source:MGI Symbol;Acc:MGI:1933131]	chr5	48599683	48601683
ENSMUST00000179613	ENSMUSG00000089694	Gm4477	predicted gene 4477 [Source:MGI Symbol;Acc:MGI:3782661]	chr6	85707859	85709859
ENSMUST00000067018	.	.	.	chr8	109250109	109252109
ENSMUST00000182994	ENSMUSG00000032826	Ank2	ankyrin 2, brain [Source:MGI Symbol;Acc:MGI:88025]	chr3	127162343	127164343
ENSMUST00000098678	ENSMUSG00000074274	D930028M14Rik	RIKEN cDNA D930028M14 gene [Source:MGI Symbol;Acc:MGI:3687343] lincRNA	chr7	25150455	25152455
ENSMUST00000096093	ENSMUSG00000094300	Gm5989	predicted pseudogene 5989 [Source:MGI Symbol;Acc:MGI:3643846] processed_pseudogene	chr6	23160062	23162062
ENSMUST00000099600	ENSMUSG00000074947	Olfr1312	olfactory receptor 1312 [Source:MGI Symbol;Acc:MGI:3031146]	chr2	112043031	112045031
ENSMUST00000119690	ENSMUSG00000082376	Gm14442	predicted gene 14442 [Source:MGI Symbol;Acc:MGI:3652323] unprocessed_pseudogene	chr2	175231292	175233292
ENSMUST00000036181	ENSMUSG00000038526	Car14	carbonic anhydrase 14 [Source:MGI Symbol;Acc:MGI:1344341]	chr3	95904692	95906692
ENSMUST00000147962	ENSMUSG00000038526	Car14	carbonic anhydrase 14 [Source:MGI Symbol;Acc:MGI:1344341]	chr3	95904686	95906686
ENSMUST00000149202	ENSMUSG00000038526	Car14	carbonic anhydrase 14 [Source:MGI Symbol;Acc:MGI:1344341] retained_intron	chr3	95904685	95906685
ENSMUST00000168015	ENSMUSG00000002227	Mov10	Moloney leukemia virus 10 [Source:MGI Symbol;Acc:MGI:97054]	chr3	104818306	104820306
ENSMUST00000145414	ENSMUSG00000002227	Mov10	Moloney leukemia virus 10 [Source:MGI Symbol;Acc:MGI:97054] processed_transcript	chr3	104818302	104820302
ENSMUST00000118667	ENSMUSG00000082868	Mup-ps5	major urinary protein, pseudogene 5 [Source:MGI Symbol;Acc:MGI:3650601] unprocessed_pseudogene	chr4	60595595	60597595
ENSMUST00000158918	ENSMUSG00000089543	Gm25836	predicted gene, 25836 [Source:MGI Symbol;Acc:MGI:5455613] snoRNA	chr4	79244710	79246710
ENSMUST00000057612	ENSMUSG00000035279	Ssc5d	scavenger receptor cysteine rich family, 5 domains [Source:MGI Symbol;Acc:MGI:3606211]	chr7	4923842	4925842
ENSMUST00000062811	ENSMUSG00000096735	Vmn1r79	vomeronasal 1 receptor 79 [Source:MGI Symbol;Acc:MGI:3704282]	chr7	12174191	12176191
ENSMUST00000173843	ENSMUSG00000092610	Vmn1r-ps67	vomeronasal 1 receptor, pseudogene 67 [Source:MGI Symbol;Acc:MGI:3852412] unprocessed_pseudogene	chr7	12399742	12401742
ENSMUST00000167253	ENSMUSG00000094149	Gm8453	predicted gene 8453 [Source:MGI Symbol;Acc:MGI:3644807]	chr7	22229485	22231485
ENSMUST00000179248	ENSMUSG00000094305	Scgb2b20	secretoglobin, family 2B, member 20 [Source:MGI Symbol;Acc:MGI:3514009]	chr7	33366323	33368323
ENSMUST00000182734	ENSMUSG00000097955	Gm26950	predicted gene, 26950 [Source:MGI Symbol;Acc:MGI:5504065] processed_pseudogene	chr7	48220841	48222841
ENSMUST00000179035	ENSMUSG00000094847	Gm22640	predicted gene, 22640 [Source:MGI Symbol;Acc:MGI:5452417] snoRNA	chr7	59578398	59580398
ENSMUST00000122172	ENSMUSG00000095328	Defa-ps6	defensin, alpha, pseudogene 6 [Source:MGI Symbol;Acc:MGI:3705855] unprocessed_pseudogene	chr8	21223404	21225404
ENSMUST00000179245	ENSMUSG00000095703	Gm24829	predicted gene, 24829 [Source:MGI Symbol;Acc:MGI:5454606] snoRNA	chr8	21594130	21596130
ENSMUST00000086482	ENSMUSG00000066905	Olfr860	olfactory receptor 860 [Source:MGI Symbol;Acc:MGI:3030694]	chr9	19849748	19851748
ENSMUST00000180658	ENSMUSG00000097012	Gm16531	predicted gene, 16531 [Source:MGI Symbol;Acc:MGI:4362088] unprocessed_pseudogene	chr10	22412512	22414512
ENSMUST00000184985	ENSMUSG00000021685	Otp	orthopedia homolog (Drosophila) [Source:MGI Symbol;Acc:MGI:99835] processed_transcript	chr13	94880598	94882598
ENSMUST00000100893	ENSMUSG00000095681	Gm8281	predicted gene, 8281 [Source:MGI Symbol;Acc:MGI:3647811]	chr14	5083712	5085712
ENSMUST00000178650	ENSMUSG00000095756	Trav6d-7	T cell receptor alpha variable 6D-7 [Source:MGI Symbol;Acc:MGI:2686335]	chr14	53005651	53007651
ENSMUST00000120027	ENSMUSG00000083160	Gm15967	predicted gene 15967 [Source:MGI Symbol;Acc:MGI:3801808] processed_pseudogene	chr19	7697015	7699015
ENSMUST00000120390	ENSMUSG00000082644	Mup-ps19	major urinary protein, pseudogene 19 [Source:MGI Symbol;Acc:MGI:3652149] unprocessed_pseudogene	chr4	61959912	61961912
ENSMUST00000150408	ENSMUSG00000090262	Mpv17	MpV17 mitochondrial inner membrane protein [Source:MGI Symbol;Acc:MGI:97138] retained_intron	chr5	31153743	31155743
ENSMUST00000176165	ENSMUSG00000093621	Vmn1r-ps10	vomeronasal 1 receptor, pseudogene 10 [Source:MGI Symbol;Acc:MGI:2148536] unprocessed_pseudogene	chr6	57310937	57312937
ENSMUST00000100895	ENSMUSG00000093985	Gm10406	predicted gene 10406 [Source:MGI Symbol;Acc:MGI:3711272]	chr14	7022600	7024600
ENSMUST00000164967	ENSMUSG00000093863	Gm7954	predicted gene 7954 [Source:MGI Symbol;Acc:MGI:3648778]	chr14	41453519	41455519
ENSMUST00000028034	ENSMUSG00000026707	Nsun6	NOL1/NOP2/Sun domain family member 6 [Source:MGI Symbol;Acc:MGI:1921705]	chr2	15049286	15051286
ENSMUST00000114713	ENSMUSG00000026707	Nsun6	NOL1/NOP2/Sun domain family member 6 [Source:MGI Symbol;Acc:MGI:1921705]	chr2	15049313	15051313
ENSMUST00000099833	ENSMUSG00000101078	Olfr1166	olfactory receptor 1166 [Source:MGI Symbol;Acc:MGI:3031000]	chr2	88124994	88126994
ENSMUST00000105773	ENSMUSG00000066688	Gm13083	predicted gene 13083 [Source:MGI Symbol;Acc:MGI:3650232]	chr4	143613001	143615001
ENSMUST00000075797	ENSMUSG00000061653	Vmn1r46	vomeronasal 1 receptor 46 [Source:MGI Symbol;Acc:MGI:2148519]	chr6	89974169	89976169
ENSMUST00000121004	ENSMUSG00000030815	Phkg2	phosphorylase kinase, gamma 2 (testis) [Source:MGI Symbol;Acc:MGI:1916211]	chr7	127571527	127573527
ENSMUST00000138158	ENSMUSG00000030815	Phkg2	phosphorylase kinase, gamma 2 (testis) [Source:MGI Symbol;Acc:MGI:1916211] retained_intron	chr7	127571640	127573640
ENSMUST00000022311	ENSMUSG00000021786	Oxsm	3-oxoacyl-ACP synthase, mitochondrial [Source:MGI Symbol;Acc:MGI:1918397]	chr14	16249809	16251809
ENSMUST00000176626	ENSMUSG00000042410	Agps	alkylglycerone phosphate synthase [Source:MGI Symbol;Acc:MGI:2443065] processed_transcript	chr2	75871954	75873954
ENSMUST00000126966	ENSMUSG00000086077	Gm14396	predicted gene 14396 [Source:MGI Symbol;Acc:MGI:3649369] lincRNA	chr2	74693518	74695518
ENSMUST00000152027	ENSMUSG00000086077	Gm14396	predicted gene 14396 [Source:MGI Symbol;Acc:MGI:3649369] lincRNA	chr2	74693599	74695599
ENSMUST00000131211	ENSMUSG00000022721	Trmt2a	TRM2 tRNA methyltransferase 2A [Source:MGI Symbol;Acc:MGI:96270] retained_intron	chr16	18250219	18252219
ENSMUST00000156681	ENSMUSG00000052155	Acvr2a	activin receptor IIA [Source:MGI Symbol;Acc:MGI:102806] processed_transcript	chr2	48888387	48890387
ENSMUST00000052254	ENSMUSG00000063116	Olfr410	olfactory receptor 410 [Source:MGI Symbol;Acc:MGI:3030244]	chr11	74335230	74337230
ENSMUST00000173458	ENSMUSG00000027652	Ralgapb	Ral GTPase activating protein, beta subunit (non- catalytic) [Source:MGI Symbol;Acc:MGI:2444531] processed_transcript	chr2	158475727	158477727
ENSMUST00000049476	ENSMUSG00000036951	C130079G13Rik	RIKEN cDNA C130079G13 gene [Source:MGI Symbol;Acc:MGI:3028051]	chr3	59923212	59925212
ENSMUST00000179454	ENSMUSG00000094402	Gm23139	predicted gene, 23139 [Source:MGI Symbol;Acc:MGI:5452916] snoRNA	chr15	6151349	6153349
ENSMUST00000109729	ENSMUSG00000012211	Tex22	testis expressed gene 22 [Source:MGI Symbol;Acc:MGI:1922921]	chr12	113072754	113074754
ENSMUST00000155492	ENSMUSG00000012211	Tex22	testis expressed gene 22 [Source:MGI Symbol;Acc:MGI:1922921]	chr12	113072776	113074776
ENSMUST00000129452	ENSMUSG00000041301	Cftr	cystic fibrosis transmembrane conductance regulator [Source:MGI Symbol;Acc:MGI:88388]	chr6	18168769	18170769
ENSMUST00000115406	ENSMUSG00000041301	Cftr	cystic fibrosis transmembrane conductance regulator [Source:MGI Symbol;Acc:MGI:88388]	chr6	18168822	18170822
ENSMUST00000182963	ENSMUSG00000098013	Gm9135	predicted gene 9135 [Source:MGI Symbol;Acc:MGI:3645182] processed_pseudogene	chr7	32169712	32171712
ENSMUST00000141773	ENSMUSG00000017288	Vps53	vacuolar protein sorting 53 (yeast) [Source:MGI Symbol;Acc:MGI:1915549] processed_transcript	chr11	76138749	76140749
ENSMUST00000130829	ENSMUSG00000038112	AW551984	expressed sequence AW551984 [Source:MGI Symbol;Acc:MGI:2143322]	chr9	39603379	39605379
ENSMUST00000061660	ENSMUSG00000043537	Vmn1r225	vomeronasal 1 receptor 225 [Source:MGI Symbol;Acc:MGI:2159626]	chr17	20500297	20502297
ENSMUST00000173187	ENSMUSG00000037876	Jmjd1c	jumonji domain containing 1C [Source:MGI Symbol;Acc:MGI:1918614] retained_intron	chr10	67215738	67217738
ENSMUST00000081471	ENSMUSG00000063905	Gm10139	predicted gene 10139 [Source:MGI Symbol;Acc:MGI:3642815]	chr13	65510676	65512676
ENSMUST00000060251	ENSMUSG00000038412	Higd1a	HIG1 domain family, member 1A [Source:MGI Symbol;Acc:MGI:1930666]	chr9	121858001	121860001
ENSMUST00000136009	ENSMUSG00000039515	Ppp2r4	protein phosphatase 2A activator, regulatory subunit B [Source:MGI Symbol;Acc:MGI:1346006]	chr2	30440733	30442733
ENSMUST00000166362	ENSMUSG00000090781	Igkv2-95-2	immunoglobulin kappa variable 2-95-2 [Source:MGI Symbol;Acc:MGI:4937167]	chr6	68648122	68650122
ENSMUST00000177723	ENSMUSG00000093964	Gm26179	predicted gene, 26179 [Source:MGI Symbol;Acc:MGI:5455956] snoRNA	chr6	74338948	74340948
ENSMUST00000169374	ENSMUSG00000091435	Vmn1r115	vomeronasal 1 receptor 115 [Source:MGI Symbol;Acc:MGI:3645605]	chr7	20844986	20846986
ENSMUST00000158441	ENSMUSG00000089066	Gm22836	predicted gene, 22836 [Source:MGI Symbol;Acc:MGI:5452613] snRNA	chr9	82439475	82441475
ENSMUST00000053016	ENSMUSG00000048349	Pou4f1	POU domain, class 4, transcription factor 1 [Source:MGI Symbol;Acc:MGI:102525]	chr14	104467992	104469992
ENSMUST00000142323	ENSMUSG00000087017	4930417H01Rik	RIKEN cDNA 4930417H01 gene [Source:MGI Symbol;Acc:MGI:3041209] processed_transcript	chr2	122700045	122702045
ENSMUST00000166353	ENSMUSG00000090408	Gm17402	predicted gene, 17402 [Source:MGI Symbol;Acc:MGI:4937036]	chr3	67375164	67377164
ENSMUST00000179011	ENSMUSG00000096447	Gm24206	predicted gene, 24206 [Source:MGI Symbol;Acc:MGI:5453983] snoRNA	chr7	59539077	59541077
ENSMUST00000138478	ENSMUSG00000036282	Naa30	N(alpha)-acetyltransferase 30, NatC catalytic subunit [Source:MGI Symbol;Acc:MGI:1922259] retained_intron	chr14	49175897	49177897
ENSMUST00000181674	ENSMUSG00000097008	Gm26860	predicted gene, 26860 [Source:MGI Symbol;Acc:MGI:5477354] lincRNA	chr10	42763636	42765636
ENSMUST00000184755	ENSMUSG00000098978	Gm27545	predicted gene, 27545 [Source:MGI Symbol;Acc:MGI:5530927] misc_RNA	chr8	7523254	7525254
ENSMUST00000075192	ENSMUSG00000058794	Nfe2	nuclear factor, erythroid derived 2 [Source:MGI Symbol;Acc:MGI:97308]	chr15	103255440	103257440
ENSMUST00000032974	ENSMUSG00000030730	Atp2a1	ATPase, Ca++ transporting, cardiac muscle, fast twitch 1 [Source:MGI Symbol;Acc:MGI:105058]	chr7	126463109	126465109
ENSMUST00000126363	ENSMUSG00000030730	Atp2a1	ATPase, Ca++ transporting, cardiac muscle, fast twitch 1 [Source:MGI Symbol;Acc:MGI:105058] processed_transcript	chr7	126463109	126465109
ENSMUST00000159650	ENSMUSG00000002791	Pdxk-ps	pyridoxal (pyridoxine, vitamin B6) kinase, pseudogene [Source:MGI Symbol;Acc:MGI:1933201] processed_transcript	chr17	32091424	32093424
ENSMUST00000066814	ENSMUSG00000054033	Adam39	a disintegrin and metallopeptidase domain 39 [Source:MGI Symbol;Acc:MGI:3045694]	chr8	40821007	40823007
ENSMUST00000174981	ENSMUSG00000094086	Gm23992	predicted gene, 23992 [Source:MGI Symbol;Acc:MGI:5453769] miRNA	chr9	4371336	4373336
ENSMUST00000181794	ENSMUSG00000097241	Gm26907	predicted gene, 26907 [Source:MGI Symbol;Acc:MGI:5477401] antisense	chr9	81858892	81860892
ENSMUST00000115405	ENSMUSG00000041301	Cftr	cystic fibrosis transmembrane conductance regulator [Source:MGI Symbol;Acc:MGI:88388]	chr6	18168685	18170685
ENSMUST00000140407	ENSMUSG00000041301	Cftr	cystic fibrosis transmembrane conductance regulator [Source:MGI Symbol;Acc:MGI:88388]	chr6	18168685	18170685
ENSMUST00000045706	ENSMUSG00000041301	Cftr	cystic fibrosis transmembrane conductance regulator [Source:MGI Symbol;Acc:MGI:88388]	chr6	18168685	18170685
ENSMUST00000065956	ENSMUSG00000053499	Gm5444	predicted gene 5444 [Source:MGI Symbol;Acc:MGI:3644242]	chr13	4769647	4771647
ENSMUST00000105144	ENSMUSG00000096854	Ifnz	interferon zeta [Source:MGI Symbol;Acc:MGI:2448469]	chr4	88780129	88782129
ENSMUST00000154812	ENSMUSG00000018378	Cuedc1	CUE domain containing 1 [Source:MGI Symbol;Acc:MGI:2144281]	chr11	88160259	88162259
ENSMUST00000106265	ENSMUSG00000078575	Gm12887	predicted gene 12887 [Source:MGI Symbol;Acc:MGI:3652131]	chr4	121622104	121624104
ENSMUST00000119485	ENSMUSG00000008435	Rdh13	retinol dehydrogenase 13 (all-trans and 9-cis) [Source:MGI Symbol;Acc:MGI:1918732]	chr7	4445602	4447602
ENSMUST00000008579	ENSMUSG00000008435	Rdh13	retinol dehydrogenase 13 (all-trans and 9-cis) [Source:MGI Symbol;Acc:MGI:1918732]	chr7	4445650	4447650
ENSMUST00000147599	ENSMUSG00000008435	Rdh13	retinol dehydrogenase 13 (all-trans and 9-cis) [Source:MGI Symbol;Acc:MGI:1918732] retained_intron	chr7	4445594	4447594
ENSMUST00000128299	ENSMUSG00000008435	Rdh13	retinol dehydrogenase 13 (all-trans and 9-cis) [Source:MGI Symbol;Acc:MGI:1918732] processed_transcript	chr7	4445643	4447643
ENSMUST00000154033	ENSMUSG00000008435	Rdh13	retinol dehydrogenase 13 (all-trans and 9-cis) [Source:MGI Symbol;Acc:MGI:1918732] processed_transcript	chr7	4445627	4447627
ENSMUST00000136603	ENSMUSG00000032249	Anp32a	acidic (leucine-rich) nuclear phosphoprotein 32 family, member A [Source:MGI Symbol;Acc:MGI:108447] processed_transcript	chr9	62364936	62366936
ENSMUST00000129026	ENSMUSG00000032249	Anp32a	acidic (leucine-rich) nuclear phosphoprotein 32 family, member A [Source:MGI Symbol;Acc:MGI:108447] processed_transcript	chr9	62364942	62366942
ENSMUST00000179509	ENSMUSG00000093879	Gm25457	predicted gene, 25457 [Source:MGI Symbol;Acc:MGI:5455234] snRNA	chr1	141296098	141298098
ENSMUST00000139719	ENSMUSG00000079484	Phyhd1	phytanoyl-CoA dioxygenase domain containing 1 [Source:MGI Symbol;Acc:MGI:3612860]	chr2	30264817	30266817
ENSMUST00000113643	ENSMUSG00000079484	Phyhd1	phytanoyl-CoA dioxygenase domain containing 1 [Source:MGI Symbol;Acc:MGI:3612860]	chr2	30264847	30266847
ENSMUST00000085290	ENSMUSG00000079484	Phyhd1	phytanoyl-CoA dioxygenase domain containing 1 [Source:MGI Symbol;Acc:MGI:3612860] processed_transcript	chr2	30264849	30266849
ENSMUST00000150695	ENSMUSG00000079484	Phyhd1	phytanoyl-CoA dioxygenase domain containing 1 [Source:MGI Symbol;Acc:MGI:3612860]	chr2	30264854	30266854
ENSMUST00000127689	ENSMUSG00000079484	Phyhd1	phytanoyl-CoA dioxygenase domain containing 1 [Source:MGI Symbol;Acc:MGI:3612860]	chr2	30264861	30266861
ENSMUST00000138254	ENSMUSG00000079484	Phyhd1	phytanoyl-CoA dioxygenase domain containing 1 [Source:MGI Symbol;Acc:MGI:3612860]	chr2	30264861	30266861
ENSMUST00000174285	ENSMUSG00000092570	2210019I11Rik	RIKEN cDNA 2210019I11 gene [Source:MGI Symbol;Acc:MGI:1917397] antisense	chr5	147271522	147273522
ENSMUST00000098589	ENSMUSG00000074213	Gm10642	predicted gene 10642 [Source:MGI Symbol;Acc:MGI:3704338]	chr9	70654249	70656249
ENSMUST00000049930	ENSMUSG00000045680	Tcf21	transcription factor 21 [Source:MGI Symbol;Acc:MGI:1202715]	chr10	22820129	22822129
ENSMUST00000161553	ENSMUSG00000054509	Parp4	poly (ADP-ribose) polymerase family, member 4 [Source:MGI Symbol;Acc:MGI:2685589]	chr14	56573617	56575617
ENSMUST00000026092	ENSMUSG00000025102	3110040N11Rik	RIKEN cDNA 3110040N11 gene [Source:MGI Symbol;Acc:MGI:1914540]	chr7	81789479	81791479
ENSMUST00000142557	ENSMUSG00000025102	3110040N11Rik	RIKEN cDNA 3110040N11 gene [Source:MGI Symbol;Acc:MGI:1914540] processed_transcript	chr7	81789470	81791470
ENSMUST00000152620	ENSMUSG00000025102	3110040N11Rik	RIKEN cDNA 3110040N11 gene [Source:MGI Symbol;Acc:MGI:1914540]	chr7	81789466	81791466
ENSMUST00000134909	ENSMUSG00000020707	Rnf135	ring finger protein 135 [Source:MGI Symbol;Acc:MGI:1919206] processed_transcript	chr11	80182221	80184221
ENSMUST00000122711	ENSMUSG00000084660	n-R5s61	nuclear encoded rRNA 5S 61 [Source:MGI Symbol;Acc:MGI:4421906] rRNA	chr12	68598968	68600968
ENSMUST00000147261	ENSMUSG00000021338	Lrrc16a	leucine rich repeat containing 16A [Source:MGI Symbol;Acc:MGI:1915982] processed_transcript	chr13	24059320	24061320
ENSMUST00000182210	ENSMUSG00000098015	Gm6600	predicted gene 6600 [Source:MGI Symbol;Acc:MGI:3643376] unprocessed_pseudogene	chr6	130747417	130749417
ENSMUST00000137626	ENSMUSG00000017737	Mmp9	matrix metallopeptidase 9 [Source:MGI Symbol;Acc:MGI:97011]	chr2	164938778	164940778
ENSMUST00000083750	ENSMUSG00000065684	Gm23733	predicted gene, 23733 [Source:MGI Symbol;Acc:MGI:5453510] snRNA	chr3	120317990	120319990
ENSMUST00000107196	ENSMUSG00000052572	Dlg2	discs, large homolog 2 (Drosophila) [Source:MGI Symbol;Acc:MGI:1344351]	chr7	91088704	91090704
ENSMUST00000146563	ENSMUSG00000052572	Dlg2	discs, large homolog 2 (Drosophila) [Source:MGI Symbol;Acc:MGI:1344351] processed_transcript	chr7	91088724	91090724
ENSMUST00000074273	ENSMUSG00000052572	Dlg2	discs, large homolog 2 (Drosophila) [Source:MGI Symbol;Acc:MGI:1344351]	chr7	91088726	91090726
ENSMUST00000023292	ENSMUSG00000022620	Arsa	arylsulfatase A [Source:MGI Symbol;Acc:MGI:88077] retained_intron	chr15	89476114	89478114
ENSMUST00000078362	ENSMUSG00000064090	Vrk2	vaccinia related kinase 2 [Source:MGI Symbol;Acc:MGI:1917172]	chr11	26593921	26595921
ENSMUST00000155728	ENSMUSG00000064090	Vrk2	vaccinia related kinase 2 [Source:MGI Symbol;Acc:MGI:1917172] retained_intron	chr11	26593924	26595924
ENSMUST00000156264	ENSMUSG00000064090	Vrk2	vaccinia related kinase 2 [Source:MGI Symbol;Acc:MGI:1917172]	chr11	26594000	26596000
ENSMUST00000132597	ENSMUSG00000020886	Dlg4	discs, large homolog 4 (Drosophila) [Source:MGI Symbol;Acc:MGI:1277959]	chr11	70027740	70029740
ENSMUST00000123658	ENSMUSG00000034177	Rnf43	ring finger protein 43 [Source:MGI Symbol;Acc:MGI:2442609] processed_transcript	chr11	87661085	87663085
ENSMUST00000165679	ENSMUSG00000034177	Rnf43	ring finger protein 43 [Source:MGI Symbol;Acc:MGI:2442609]	chr11	87661085	87663085
ENSMUST00000149875	ENSMUSG00000055373	Fut9	fucosyltransferase 9 [Source:MGI Symbol;Acc:MGI:1330859] processed_transcript	chr4	25799856	25801856
ENSMUST00000176578	ENSMUSG00000094555	Gm20710	predicted gene 20710 [Source:MGI Symbol;Acc:MGI:5313157] unprocessed_pseudogene	chr7	14903456	14905456
ENSMUST00000128618	ENSMUSG00000026761	Orc4	origin recognition complex, subunit 4 [Source:MGI Symbol;Acc:MGI:1347043] processed_transcript	chr2	48912576	48914576
ENSMUST00000127511	ENSMUSG00000039375	Wdr17	WD repeat domain 17 [Source:MGI Symbol;Acc:MGI:1924662]	chr8	54724389	54726389
ENSMUST00000150488	ENSMUSG00000039375	Wdr17	WD repeat domain 17 [Source:MGI Symbol;Acc:MGI:1924662]	chr8	54724369	54726369
ENSMUST00000126316	ENSMUSG00000039375	Wdr17	WD repeat domain 17 [Source:MGI Symbol;Acc:MGI:1924662] processed_transcript	chr8	54724351	54726351
ENSMUST00000129132	ENSMUSG00000039375	Wdr17	WD repeat domain 17 [Source:MGI Symbol;Acc:MGI:1924662]	chr8	54724349	54726349
ENSMUST00000148806	ENSMUSG00000039375	Wdr17	WD repeat domain 17 [Source:MGI Symbol;Acc:MGI:1924662] processed_transcript	chr8	54724475	54726475
ENSMUST00000144704	ENSMUSG00000087268	Gm14486	predicted gene 14486 [Source:MGI Symbol;Acc:MGI:3649723] lincRNA	chr2	30678012	30680012
ENSMUST00000048459	ENSMUSG00000055594	5530400C23Rik	RIKEN cDNA 5530400C23 gene [Source:MGI Symbol;Acc:MGI:1918650]	chr6	133290214	133292214
ENSMUST00000179617	ENSMUSG00000096402	Gm23816	predicted gene, 23816 [Source:MGI Symbol;Acc:MGI:5453593] snoRNA	chr14	62635094	62637094
ENSMUST00000144508	ENSMUSG00000013921	Clip3	CAP-GLY domain containing linker protein 3 [Source:MGI Symbol;Acc:MGI:1923936]	chr7	30289956	30291956
ENSMUST00000157929	ENSMUSG00000088554	Gm22097	predicted gene, 22097 [Source:MGI Symbol;Acc:MGI:5451874] misc_RNA	chr10	109090276	109092276
ENSMUST00000179725	ENSMUSG00000095101	Gm13285	predicted gene 13285 [Source:MGI Symbol;Acc:MGI:3701981]	chr4	88797663	88799663
ENSMUST00000134897	ENSMUSG00000049659	Aftph	aftiphilin [Source:MGI Symbol;Acc:MGI:1923012] retained_intron	chr11	20712231	20714231
ENSMUST00000125413	ENSMUSG00000086382	Chrna1os	cholinergic receptor, nicotinic, alpha polypeptide 1 (muscle), opposite strand [Source:MGI Symbol;Acc:MGI:3651120] antisense	chr2	73582848	73584848
ENSMUST00000147235	ENSMUSG00000086382	Chrna1os	cholinergic receptor, nicotinic, alpha polypeptide 1 (muscle), opposite strand [Source:MGI Symbol;Acc:MGI:3651120] antisense	chr2	73582858	73584858
ENSMUST00000064652	ENSMUSG00000040591	1110051M20Rik	RIKEN cDNA 1110051M20 gene [Source:MGI Symbol;Acc:MGI:1915079]	chr2	91444623	91446623
ENSMUST00000102594	ENSMUSG00000040591	1110051M20Rik	RIKEN cDNA 1110051M20 gene [Source:MGI Symbol;Acc:MGI:1915079]	chr2	91444643	91446643
ENSMUST00000094835	ENSMUSG00000040591	1110051M20Rik	RIKEN cDNA 1110051M20 gene [Source:MGI Symbol;Acc:MGI:1915079]	chr2	91444681	91446681
ENSMUST00000145573	ENSMUSG00000040591	1110051M20Rik	RIKEN cDNA 1110051M20 gene [Source:MGI Symbol;Acc:MGI:1915079] processed_transcript	chr2	91444644	91446644
ENSMUST00000139807	ENSMUSG00000040591	1110051M20Rik	RIKEN cDNA 1110051M20 gene [Source:MGI Symbol;Acc:MGI:1915079] processed_transcript	chr2	91444670	91446670
ENSMUST00000139490	ENSMUSG00000040591	1110051M20Rik	RIKEN cDNA 1110051M20 gene [Source:MGI Symbol;Acc:MGI:1915079] processed_transcript	chr2	91444638	91446638
ENSMUST00000141262	ENSMUSG00000040591	1110051M20Rik	RIKEN cDNA 1110051M20 gene [Source:MGI Symbol;Acc:MGI:1915079] processed_transcript	chr2	91444705	91446705
ENSMUST00000165777	ENSMUSG00000022471	Xrcc6	X-ray repair complementing defective repair in Chinese hamster cells 6 [Source:MGI Symbol;Acc:MGI:95606]	chr15	81985833	81987833
ENSMUST00000002885	ENSMUSG00000002808	Epdr1	ependymin related protein 1 (zebrafish) [Source:MGI Symbol;Acc:MGI:2145369]	chr13	19619831	19621831
ENSMUST00000103530	ENSMUSG00000095197	Ighv1-59	immunoglobulin heavy variable V1-59 [Source:MGI Symbol;Acc:MGI:3644474]	chr12	115335515	115337515
ENSMUST00000162217	ENSMUSG00000021816	Ppp3cb	protein phosphatase 3, catalytic subunit, beta isoform [Source:MGI Symbol;Acc:MGI:107163] retained_intron	chr14	20503771	20505771
ENSMUST00000159861	ENSMUSG00000073530	Pappa2	pappalysin 2 [Source:MGI Symbol;Acc:MGI:3051647]	chr1	158958368	158960368
ENSMUST00000135078	ENSMUSG00000003534	Ddr1	discoidin domain receptor family, member 1 [Source:MGI Symbol;Acc:MGI:99216]	chr17	35702318	35704318
ENSMUST00000146777	ENSMUSG00000034035	Ccdc17	coiled-coil domain containing 17 [Source:MGI Symbol;Acc:MGI:1915667] processed_transcript	chr4	116594801	116596801
ENSMUST00000180780	ENSMUSG00000097325	Gm16897	predicted gene, 16897 [Source:MGI Symbol;Acc:MGI:4439821] antisense	chr1	194976960	194978960
ENSMUST00000175136	ENSMUSG00000095986	Gm23053	predicted gene, 23053 [Source:MGI Symbol;Acc:MGI:5452830] miRNA	chr6	35524639	35526639
ENSMUST00000140187	ENSMUSG00000004071	Cdip1	cell death inducing Trp53 target 1 [Source:MGI Symbol;Acc:MGI:1913876] retained_intron	chr16	4771513	4773513
ENSMUST00000112724	ENSMUSG00000059956	Serpinb12	serine (or cysteine) peptidase inhibitor, clade B (ovalbumin), member 12 [Source:MGI Symbol;Acc:MGI:1919119]	chr1	106936951	106938951
ENSMUST00000126812	ENSMUSG00000059956	Serpinb12	serine (or cysteine) peptidase inhibitor, clade B (ovalbumin), member 12 [Source:MGI Symbol;Acc:MGI:1919119] retained_intron	chr1	106936953	106938953
ENSMUST00000137054	ENSMUSG00000040738	Ints8	integrator complex subunit 8 [Source:MGI Symbol;Acc:MGI:1919906] processed_transcript	chr4	11235559	11237559
ENSMUST00000183662	ENSMUSG00000028226	Mmp16	matrix metallopeptidase 16 [Source:MGI Symbol;Acc:MGI:1276107]	chr4	17850891	17852891
ENSMUST00000134099	ENSMUSG00000085643	Gm12519	predicted gene 12519 [Source:MGI Symbol;Acc:MGI:3652272] lincRNA	chr4	55993740	55995740
ENSMUST00000165591	ENSMUSG00000090710	Gm9513	predicted gene 9513 [Source:MGI Symbol;Acc:MGI:3779923]	chr9	36473636	36475636
ENSMUST00000119722	ENSMUSG00000038112	AW551984	expressed sequence AW551984 [Source:MGI Symbol;Acc:MGI:2143322]	chr9	39603688	39605688
ENSMUST00000136814	ENSMUSG00000038112	AW551984	expressed sequence AW551984 [Source:MGI Symbol;Acc:MGI:2143322] retained_intron	chr9	39603628	39605628
ENSMUST00000134576	ENSMUSG00000020451	Limk2	LIM motif-containing protein kinase 2 [Source:MGI Symbol;Acc:MGI:1197517] processed_transcript	chr11	3371377	3373377
ENSMUST00000101642	ENSMUSG00000020451	Limk2	LIM motif-containing protein kinase 2 [Source:MGI Symbol;Acc:MGI:1197517]	chr11	3371377	3373377
ENSMUST00000101640	ENSMUSG00000020451	Limk2	LIM motif-containing protein kinase 2 [Source:MGI Symbol;Acc:MGI:1197517]	chr11	3371377	3373377
ENSMUST00000147344	ENSMUSG00000020451	Limk2	LIM motif-containing protein kinase 2 [Source:MGI Symbol;Acc:MGI:1197517] processed_transcript	chr11	3371336	3373336
ENSMUST00000033015	ENSMUSG00000074141	Il4i1	interleukin 4 induced 1 [Source:MGI Symbol;Acc:MGI:109552]	chr7	44834285	44836285
ENSMUST00000149686	ENSMUSG00000074141	Il4i1	interleukin 4 induced 1 [Source:MGI Symbol;Acc:MGI:109552] retained_intron	chr7	44834289	44836289
ENSMUST00000104561	ENSMUSG00000077749	Gm26341	predicted gene, 26341 [Source:MGI Symbol;Acc:MGI:5456118] snoRNA	chr10	35110196	35112196
ENSMUST00000164993	ENSMUSG00000041324	Inhba	inhibin beta-A [Source:MGI Symbol;Acc:MGI:96570]	chr13	16012473	16014473
ENSMUST00000173978	ENSMUSG00000092323	BB365896	expressed sequence BB365896 [Source:MGI Symbol;Acc:MGI:3034340] antisense	chr6	58963653	58965653
ENSMUST00000032802	ENSMUSG00000046185	Zfp84	zinc finger protein 84 [Source:MGI Symbol;Acc:MGI:107780]	chr7	29766550	29768550
ENSMUST00000125261	ENSMUSG00000035011	Zbtb7a	zinc finger and BTB domain containing 7a [Source:MGI Symbol;Acc:MGI:1335091]	chr10	81133218	81135218
ENSMUST00000166980	ENSMUSG00000003534	Ddr1	discoidin domain receptor family, member 1 [Source:MGI Symbol;Acc:MGI:99216]	chr17	35702045	35704045
ENSMUST00000145900	ENSMUSG00000003534	Ddr1	discoidin domain receptor family, member 1 [Source:MGI Symbol;Acc:MGI:99216]	chr17	35702047	35704047
ENSMUST00000136517	ENSMUSG00000021338	Lrrc16a	leucine rich repeat containing 16A [Source:MGI Symbol;Acc:MGI:1915982] processed_transcript	chr13	24240545	24242545
ENSMUST00000094946	ENSMUSG00000073116	Gm10471	predicted gene 10471 [Source:MGI Symbol;Acc:MGI:3641900]	chr5	26089292	26091292
ENSMUST00000177943	ENSMUSG00000026435	Slc45a3	solute carrier family 45, member 3 [Source:MGI Symbol;Acc:MGI:1922082]	chr1	131960965	131962965
ENSMUST00000145400	ENSMUSG00000074466	Gm15417	predicted gene 15417 [Source:MGI Symbol;Acc:MGI:3642531] antisense	chr3	89389848	89391848
ENSMUST00000118464	ENSMUSG00000081279	Vmn1r-ps2	vomeronasal 1 receptor, pseudogene 2 [Source:MGI Symbol;Acc:MGI:3650274] unprocessed_pseudogene	chr4	3104593	3106593
ENSMUST00000145062	ENSMUSG00000029630	Cyp3a25	cytochrome P450, family 3, subfamily a, polypeptide 25 [Source:MGI Symbol;Acc:MGI:1930638]	chr5	146009619	146011619
ENSMUST00000068317	ENSMUSG00000029630	Cyp3a25	cytochrome P450, family 3, subfamily a, polypeptide 25 [Source:MGI Symbol;Acc:MGI:1930638]	chr5	146009618	146011618
ENSMUST00000138870	ENSMUSG00000029630	Cyp3a25	cytochrome P450, family 3, subfamily a, polypeptide 25 [Source:MGI Symbol;Acc:MGI:1930638]	chr5	146009599	146011599
ENSMUST00000184708	ENSMUSG00000030374	Strn4	striatin, calmodulin binding protein 4 [Source:MGI Symbol;Acc:MGI:2142346]	chr7	16821069	16823069
ENSMUST00000054691	ENSMUSG00000046714	Foxc2	forkhead box C2 [Source:MGI Symbol;Acc:MGI:1347481]	chr8	121114169	121116169
ENSMUST00000180000	ENSMUSG00000096855	n-R5s120	nuclear encoded rRNA 5S 120 [Source:MGI Symbol;Acc:MGI:4421972] rRNA	chr8	123572829	123574829
ENSMUST00000076548	ENSMUSG00000059106	Olfr961	olfactory receptor 961 [Source:MGI Symbol;Acc:MGI:3030795]	chr9	39644722	39646722
ENSMUST00000103531	ENSMUSG00000094087	Ighv1-61	immunoglobulin heavy variable 1-61 [Source:MGI Symbol;Acc:MGI:4439824]	chr12	115359573	115361573
ENSMUST00000099449	ENSMUSG00000074867	Zfp808	zinc finger protein 80 [Source:MGI Symbol;Acc:MGI:3704127]	chr13	62127914	62129914
ENSMUST00000039011	ENSMUSG00000035337	Uchl4	ubiquitin carboxyl-terminal esterase L4 [Source:MGI Symbol;Acc:MGI:1890440]	chr9	64233199	64235199
ENSMUST00000147527	ENSMUSG00000038368	Focad	focadhesin [Source:MGI Symbol;Acc:MGI:2676921] retained_intron	chr4	88122434	88124434
ENSMUST00000107507	ENSMUSG00000030519	Apba2	amyloid beta (A4) precursor protein-binding, family A, member 2 [Source:MGI Symbol;Acc:MGI:1261791]	chr7	64633029	64635029
ENSMUST00000158728	ENSMUSG00000089353	Gm25488	predicted gene, 25488 [Source:MGI Symbol;Acc:MGI:5455265] rRNA	chr1	161552667	161554667
ENSMUST00000162728	ENSMUSG00000091483	Gm8715	predicted gene 8715 [Source:MGI Symbol;Acc:MGI:3644348] unprocessed_pseudogene	chr5	3121775	3123775
ENSMUST00000014065	ENSMUSG00000013921	Clip3	CAP-GLY domain containing linker protein 3 [Source:MGI Symbol;Acc:MGI:1923936]	chr7	30289670	30291670
ENSMUST00000145253	ENSMUSG00000013921	Clip3	CAP-GLY domain containing linker protein 3 [Source:MGI Symbol;Acc:MGI:1923936] retained_intron	chr7	30289726	30291726
ENSMUST00000150892	ENSMUSG00000013921	Clip3	CAP-GLY domain containing linker protein 3 [Source:MGI Symbol;Acc:MGI:1923936]	chr7	30289727	30291727
ENSMUST00000126216	ENSMUSG00000013921	Clip3	CAP-GLY domain containing linker protein 3 [Source:MGI Symbol;Acc:MGI:1923936]	chr7	30289737	30291737
ENSMUST00000173891	ENSMUSG00000021519	Mterf3	mitochondrial transcription termination factor 3 [Source:MGI Symbol;Acc:MGI:1913660]	chr13	66916632	66918632
ENSMUST00000074801	ENSMUSG00000070606	Gm10298	predicted gene 10298 [Source:MGI Symbol;Acc:MGI:3642777] processed_pseudogene	chr7	43387950	43389950
ENSMUST00000137976	ENSMUSG00000032028	Nxpe2	neurexophilin and PC-esterase domain family, member 2 [Source:MGI Symbol;Acc:MGI:1925502]	chr9	48353455	48355455
ENSMUST00000142667	ENSMUSG00000032028	Nxpe2	neurexophilin and PC-esterase domain family, member 2 [Source:MGI Symbol;Acc:MGI:1925502] processed_transcript	chr9	48353455	48355455
ENSMUST00000176585	ENSMUSG00000049659	Aftph	aftiphilin [Source:MGI Symbol;Acc:MGI:1923012] retained_intron	chr11	20712325	20714325
ENSMUST00000134517	ENSMUSG00000049659	Aftph	aftiphilin [Source:MGI Symbol;Acc:MGI:1923012] retained_intron	chr11	20712251	20714251
ENSMUST00000107521	ENSMUSG00000078689	Mup6	major urinary protein 6 [Source:MGI Symbol;Acc:MGI:3650962]	chr4	59962292	59964292
ENSMUST00000119465	ENSMUSG00000081317	Gm12757	predicted gene 12757 [Source:MGI Symbol;Acc:MGI:3649706] processed_pseudogene	chr7	33877293	33879293
ENSMUST00000180635	ENSMUSG00000097156	Gm3764	predicted gene 3764 [Source:MGI Symbol;Acc:MGI:3781938] lincRNA	chr3	88222278	88224278
ENSMUST00000174690	ENSMUSG00000092455	Gm20456	predicted gene 20456 [Source:MGI Symbol;Acc:MGI:5141921] processed_transcript	chr11	22837297	22839297
ENSMUST00000126685	ENSMUSG00000039804	Ncoa5	nuclear receptor coactivator 5 [Source:MGI Symbol;Acc:MGI:2385165] processed_transcript	chr2	165023214	165025214
ENSMUST00000025288	ENSMUSG00000024420	Zfp521	zinc finger protein 521 [Source:MGI Symbol;Acc:MGI:95459]	chr18	13972734	13974734
ENSMUST00000121644	ENSMUSG00000083106	Gm15309	predicted gene 15309 [Source:MGI Symbol;Acc:MGI:3705458] processed_pseudogene	chr8	21452422	21454422
ENSMUST00000103648	ENSMUSG00000095088	Trav11d	T cell receptor alpha variable 11D [Source:MGI Symbol;Acc:MGI:3649423]	chr14	52822338	52824338
ENSMUST00000134314	ENSMUSG00000027210	Meis2	Meis homeobox 2 [Source:MGI Symbol;Acc:MGI:108564] processed_transcript	chr2	116062531	116064531
ENSMUST00000150915	ENSMUSG00000061887	Ssbp3	single-stranded DNA binding protein 3 [Source:MGI Symbol;Acc:MGI:1919725] processed_transcript	chr4	106908699	106910699
ENSMUST00000106494	ENSMUSG00000028700	Pomgnt1	protein O-linked mannose beta 1,2-N- acetylglucosaminyltransferase [Source:MGI Symbol;Acc:MGI:1915523]	chr4	116149429	116151429
ENSMUST00000041367	ENSMUSG00000037103	Dcaf15	DDB1 and CUL4 associated factor 15 [Source:MGI Symbol;Acc:MGI:2684420]	chr8	84104774	84106774
ENSMUST00000179887	ENSMUSG00000094178	n-R5s118	nuclear encoded rRNA 5S 118 [Source:MGI Symbol;Acc:MGI:4421968] rRNA	chr8	123569447	123571447
ENSMUST00000141987	ENSMUSG00000042709	Atpaf2	ATP synthase mitochondrial F1 complex assembly factor 2 [Source:MGI Symbol;Acc:MGI:2180561] processed_transcript	chr11	60418458	60420458
ENSMUST00000003345	ENSMUSG00000021314	Amph	amphiphysin [Source:MGI Symbol;Acc:MGI:103574]	chr13	18946369	18948369
ENSMUST00000142999	ENSMUSG00000002617	Zfp40	zinc finger protein 40 [Source:MGI Symbol;Acc:MGI:99185] processed_transcript	chr17	23193211	23195211
ENSMUST00000037134	ENSMUSG00000040424	Hipk4	homeodomain interacting protein kinase 4 [Source:MGI Symbol;Acc:MGI:2685008]	chr7	27525057	27527057
ENSMUST00000046739	ENSMUSG00000039146	Ifi44l	interferon-induced protein 44 like [Source:MGI Symbol;Acc:MGI:95975]	chr3	151762907	151764907
ENSMUST00000179979	ENSMUSG00000096430	Gm22130	predicted gene, 22130 [Source:MGI Symbol;Acc:MGI:5451907] snoRNA	chr7	59426874	59428874
ENSMUST00000153419	ENSMUSG00000025586	Cpeb1	cytoplasmic polyadenylation element binding protein 1 [Source:MGI Symbol;Acc:MGI:108442] retained_intron	chr7	81372442	81374442
ENSMUST00000151661	ENSMUSG00000025586	Cpeb1	cytoplasmic polyadenylation element binding protein 1 [Source:MGI Symbol;Acc:MGI:108442] processed_transcript	chr7	81372486	81374486
ENSMUST00000168165	ENSMUSG00000096446	Gm8104	predicted gene 8104 [Source:MGI Symbol;Acc:MGI:3649000]	chr14	43098599	43100599
ENSMUST00000133642	ENSMUSG00000008763	Man1a2	mannosidase, alpha, class 1A, member 2 [Source:MGI Symbol;Acc:MGI:104676] processed_transcript	chr3	100652593	100654593
ENSMUST00000157434	ENSMUSG00000088059	Mir1949	microRNA 1949 [Source:MGI Symbol;Acc:MGI:3837022] snoRNA	chr18	35552490	35554490
ENSMUST00000126735	ENSMUSG00000086171	Pcsk2os1	proprotein convertase subtilisin/kexin type 2, opposite strand 1 [Source:MGI Symbol;Acc:MGI:3605632] processed_transcript	chr2	143547838	143549838
ENSMUST00000142434	ENSMUSG00000028226	Mmp16	matrix metallopeptidase 16 [Source:MGI Symbol;Acc:MGI:1276107]	chr4	17851089	17853089
ENSMUST00000043397	ENSMUSG00000035172	Plekhh3	pleckstrin homology domain containing, family H (with MyTH4 domain) member 3 [Source:MGI Symbol;Acc:MGI:2384950]	chr11	101171352	101173352
ENSMUST00000178100	ENSMUSG00000095415	Trav7n-6	T cell receptor alpha variable 7N-6 [Source:MGI Symbol;Acc:MGI:3704442]	chr14	53322630	53324630
[truncated: 3,425 more rows]
